# Supplementary material for: Dissecting the Association between Gut Microbiota and Brain Structure Change Rate: A Two-Sample Bidirectional Mendelian Randomization Study
Source: Nutrients. 2023 Sep 30;15(19):4227. doi: 10.3390/nu15194227 (PMC10574136; doi:10.3390/nu15194227)
Supplement: Supplementary file 1 [file nutrients-15-04227-s001.zip]

Archive with 1 entries (1 files):
- nutrients-2610479-supplementary.xlsx
