# Supplementary material for: Dissecting the Association between Gut Microbiota and Brain Structure Change Rate: A Two-Sample Bidirectional Mendelian Randomization Study
Source: Nutrients. 2023 Sep 30;15(19):4227. doi: 10.3390/nu15194227 (PMC10574136; doi:10.3390/nu15194227)
Supplement: Supplementary file 1 [file nutrients-15-04227-s001.zip › nutrients-2610479-supplementary.xlsx]

## Sheet: Table S1
Table S1. Basic characteristics of the individuals included in the GWAS of longitudinal lifespan brain structure changes
Cohort	Study design	# subjects	# male / female	ancestry	# healthy**	mean age at baseline	sd age at baseline	min age at baseline	max age at baseline	mean followup duration	sd followup duration	min followup duration	max follow duration
Phase 1
1000BRAINS	Population-based	233	130/103	European	233	66.3	6.4	53.4	84.2	2.8	0.3	2.2	3.6
ADNI - 1	Case-control (AD, MCI, healthy control)	608	360/248	European	179	75.4	6.8	55.2	91	1.85	0.44	0.96	2.88
ADNI - 2	Case-control (AD, MCI, healthy control)	624	343/281	European	201	72.6	7.1	55.1	91.5	1.84	0.44	0.9	3.01
ALS Utrecht	Case-control (ALS, healthy control)	158	101/57	European	27	60.2	11	24	80.5	1	0.9	0.2	6.4
BDC	Population-based	52	28/24	European	52	23.3	6.5	8.2	38.2	1.88	0.47	0.73	2.93
BHRCS	Population based enriched for psychiatric disorders	325	195/130	Mixed	224	10.5	1.84	7	15	3.8	0.4	2.8	4.9
BIG - 1	Population-based	117	62/55	European	117	22.1	3.1	18.5	33.2	1.9	1.53	0.5	7.5
BIG - 2	Population-based	49	25/24	European	49	26.7	13.7	18.2	70.4	1.89	1.38	0.5	7.1
BrainSCALE	Population-based twin-sibling study	221	100/121	European	221	10.1	1.4	9	15	7.2	1.78	2.51	8.78
CapeTown	Case-control (HIV, healthy control)	50	25/25	South-African	4	10.3	0.8	9	12	3	0.2	1.9	3.5
DBSOS	Offspring (SZ, BP, healthy control)	51	25/26	European	38	13.1	2.2	10.2	17.4	3.94	0.68	2.72	5.84
FOR2107	Population-based plus affective disorder cases	577	225/352	European	293	36.1	13.5	18	65	2.1	0.2	1.9	3.5
GAP	Case-Control (First-episode psychosis, healthy controls)	43	31/12	Mixed	0	27.9	7.6	18	54	0.3	0	0.3	0.3
Generation R - 1	Population-based	238	116/122	European	238	7.8	0.8	6.1	10.7	2.5	0.9	0.7	4.9
Generation R - 2	Population-based	122	66/56	Mixed	122	7.3	0.8	6.2	9.9	3	0.9	0.5	5.5
HGUGM	Case-control (Psychosis - control)	55	37/18	European	34	18.6	6.1	7.8	38	2.3	0.64	1.3	4.8
HUBIN	Case-control (SZ, healthy control)	103	74/29	European	57	41.5	7.7	20.1	54.9	5.1	0.34	4.8	7.6
IMAGEN	Population-based	1068	513/555	European	1068	14.4	0.4	12.9	16	4.7	0.7	3.1	7.4
LMU_Munich	Case-control (SZ, healthy control)	61	45/16	European	22	36.3	12.1	18	60	0.3	0	0.2	0.4
MNC	Case-control (MDD, BP, healthy control)	181	91/90	European	89	38.5	12.3	17	59	2.3	0.3	1.6	4
NCNG	Population-based	62	19/43	European	62	66.7	7	49.2	79.5	3.3	0.2	2.9	3.7
NESDA	Case-control (MDD, healthy control)	147	47/100	European	34	38.2	10.3	18	47	2.1	0.2	1.8	3.6
NeuroIMAGE	Case-control (ADHD, healthy control)	141	79/62	European	62	16.7	3.4	9.1	25.1	3.7	0.5	2.6	5.2
NIH	Population-based	257	141/116	European	257	11.8	3.7	4.4	24.9	4.6	2.8	0.8	16.7
NUIG	Case-control (SZ, healthy control)	41	26/15	European	6	32.2	9.8	19	50	1.6	1.4	0.3	5.3
OATS	Twin study	58	10/48	European	58	69.2	4.7	65	81	3.3	0.7	2	5.3
PAFIP	Case-control (SZ, healthy control)	122	75/47	European	11	30.5	8.6	18	57.8	3.06	0.1	2.8	3.7
Rotterdam study - 1	Population-based	124	60/64	European	124	76.3	5.3	68.1	96.7	3.2	0.6	2.2	4.8
Rotterdam study - 2	Population-based	582	297/285	European	582	67.1	5.2	60.7	87.7	3.6	0.5	1.2	6.2
Rotterdam study - 3	Population-based	2046	914/1132	European	2046	56.6	5.9	45.7	84.2	4.1	0.4	1.3	6.7
SHIP	Population-based	654	309/345	European	654	54.6	12.1	31	90	4.9	0.8	2.8	7.5
Sydney MAS	Population-based	210	96/114	European	210	77.3	4.3	70.3	89.6	3.7	0.4	2.3	6.1
TOP/Oslo-MALT	Case-control (SZ, BP, other psychoses, healthy control)	180	105/75	European	101	32.4	8.1	18.1	56.8	1.3	0.5	0.7	2.8
UMCU - 1	Family study (SZ, siblings, healthy controls)	238	137/101	European	165	28.3	7.1	18.2	50.4	5.6	1.5	1.9	8
UMCU - 2	Twin study (BP, healthy control)	70	25/45	European	44	42.6	11.1	22.1	61	7.5	1.7	4.7	13.6
UMCU - 3	Case-control and twin study (SZ, healthy control)	158	89/69	European	139	32.8	10.7	18.4	62.5	4.95	0.99	2.21	8.1
UNSW	Case-control (BP - control)	137	60/77	European	90	23.4	3.5	18	30	2.1	0.2	1.9	3.3
		Total : 10163	Total : 5081 / 5082		Total : 7913
REPLICATION
ABCD	Population-based	2523	1397/1126	European	2523	10	0.6	8.9	11	2	0.1	1.4	2.9
LBC1936	Population-based	418	222/196	European	418	72.7	0.7	71	74.2	5.9	1.4	2.1	8.5
UKB	Population-based	2536	1256 /1280	European	2536	62.8	7.1	46	80	2.2	0.1	2	3
		Total : 5477	Total : 2875/2602		Total : 5477
COMBINED (Phase 2)		Total : 15640	Total : 7956/7684		Total : 13390
* Mean, sd, min, max for baseline age and followup duration in years
** subjects not belonging to diagnostic groups - see study design

## Sheet: Table S2
Table S2. Basic characteristics of the individuals included in the GWAS of gut microbiota
Study	Trait	Study Population
		n	mean	SD	median	min	max
BSPSPC	Age (yrs)	721	61.53	12.621	63.2	25.1	82.5
	BMI (kg/m2)	721	27.32	4.524	26.77	17.77	49.54
	alpha-diversity**	721	2.987	0.359	3.028	1.124	3.841
Cardia Microbiome-B	Age (yrs)	114	54.29	3.83	55	48	60
	BMI (kg/m2)	114	31.5	6.76	30.63	19.9	57.96
	alpha-diversity**	114	2.68	0.42	2.7	1.51	3.64
Cardia Microbiome-W	Age (yrs)	266	55.79	3.15	56	48	61
	BMI (kg/m2)	266	27.74	5.35	26.72	17.79	49.26
	alpha-diversity**	266	2.72	0.44	2.77	1.5	3.72
COPSAC	Age (yrs)	380	4.37	0.78	4	4	6
	BMI (kg/m2)	371	15.59	1.05	15.58	12.77	20.24
	alpha-diversity**	380	2.62	0.45	2.68	0.89	3.43
DanFunD	Age (yrs)	2396	54.9	11.51	56	18	72
	BMI (kg/m2)	2396	26.1	4.32	25.5	16.8	49.4
	alpha-diversity**	2396	3.478	0.2843	3.5231	2.1565	4.09804
FGFP	Age	2259	50.85	14.31	54	16	88
	BMI	2259	24.97	4.43	24.34	15.06	55.83
	alpha-diversity**	2259	2.557	0.31918	2.584	0.5999	3.398
FOCUS	Age (yrs)	960	51.4	14.6	52	16	81
	BMI (kg/m2)	960	26.4	5.26	25.6	14.3	60.2
	alpha-diversity**	960	2.65	0.435	2.69	0.574	3.64
GEM_HCE_v12	Age (yrs)	378	18.6111	7.79101	18	6	35
	BMI (kg/m2)	343	22.3155	5.12758	21.4844	13	46.256
	alpha-diversity**	378	2.96921	0.365051	3.0268	1.55208	3.70982
GEM_HCE_v24	Age (yrs)	203	17.5123	8.1206	16	6	35
	BMI (kg/m2)	85	22.0861	5.37218	21.5029	11.4082	35.9963
	alpha-diversity**	203	2.99954	0.382835	3.05805	1.87757	3.80989
GEM_ICHIP_HCE	Age (yrs)	662	20.852	7.94168	21	6	35
	BMI (kg/m2)	647	23.3731	5.82259	22.39	12.77	55
	alpha-diversity**	662	2.96701	0.386021	3.02938	1.47986	3.81257
Generation R	Age (yrs)	1328	9.84	0.302	9.8	8.8	12.1
	BMI (kg/m2)	1328	17.26	2.442	16.7	12.7	31.7
	alpha-diversity**	1328	2.81	0.47	2.91	0.96	3.74
HCHS/SOL	Age (yrs)	1097	57.24	10.85	58	23	83
	BMI (kg/m2)	1095	30.1	5.72	29.38	15.94	62.99
	alpha-diversity**	1097	2.206	0.681	2.264	0.346	3.657
KSCS	Age (yrs)	811	44.11	8.1	44	23	69
	BMI (kg/m2)	808	23.7	3.15	23.65	16.2	38.5
	alpha-diversity**	811	2.428	0.551	2.433	0.72	3.707
LLD	Age (yrs)	875	45.09	13.3	45.42	18	81
	BMI (kg/m2)	875	25.24	4.16	24.59	16.67	48.56
	alpha-diversity**	875	3.22	0.29	3.247	1.995	3.899
METSIM	Age (yrs)	522	61.91	5.42	62.7	50.4	70.2
	BMI (kg/m2)	522	27.92	3.61	27.36	19.12	39.32
	alpha-diversity**	522	2.83	0.435	2.892	1.034	3.67
MIBS	Age (yrs)	80	48.74	18.15	56	19	71
	BMI (kg/m2)	75	24.25	3.66	23.5	17.3	38.7
	alpha-diversity**	80	3.27	0.36	3.31	2.05	3.95
NGRC	Age (yrs)	77	71.8961	7.51767	72	55	88
	BMI (kg/m2)	74	27.8309	5.43265	26.44	18.02	43.04
	alpha-diversity**	77	2.37358	0.524505	2.36134	1.21775	3.34117
NTR	Age (yrs)	279	35.38	11.68	35	19	68
	BMI (kg/m2)	277	25.02	4.67	25.1	17.38	43.89
	alpha-diversity**	279	3.31	0.34	3.36	1.92	4.03
PNP	Age (yrs)	452	43.66	13.08	41	17	70
	BMI (kg/m2)	467	26.52	5.04	25.65	16.35	50.45
	alpha-diversity**	481	2.03	0.78	2.01	0.18	3.84
POPCOL	Age (yrs)	134	54.75	11.26	57	22	71
	BMI (kg/m2)	134	24.5	3.32	24.07	16.9	34.82
	alpha-diversity**	134	3.04	0.24	3.07	2.23	3.44
RS3	Age (yrs)	1220	62.3	5.867	57	45.6	87.5
	BMI (kg/m2)	1220	27.43	4.51	26.8	15.8	53.3
	alpha-diversity**	1220	3.15	0.39	3.21	0.77	3.86
SHIP	Age (yrs)	996	56.93	13.52	57	31	89
	BMI (kg/m2)	996	28.06	4.68	27.51	17.25	48.64
	alpha-diversity**	996	2.91	0.41	2.96	0.39	3.75
SHIP-TREND	Age (yrs)	905	50.24	13.69	51	20	81
	BMI (kg/m2)	905	27.38	4.55	27.07	17.74	53.63
	alpha-diversity**	905	2.9	0.39	2.96	1.19	3.8
TwinsUK	Age (yrs)	1205	61.52	10.72	63	24	89
	BMI (kg/m2)	1205	26.26	4.94	25.36	16.23	50.29
	alpha-diversity**	1205	2.743	0.503	2.849	0.644	3.665

## Sheet: Table S3
Table S3. The causal effect of gut microbiota on age-independent longitudinal changes in brain structure across the lifespan
Exposure	Outcome	Method	No. of SNPs	Beta	Se	P value	95% CI
class.Alphaproteobacteria.id.2379	surface_area	MR_Egger	6	18.1833	154.342	0.911896	(-284.3271~320.6938)
class.Alphaproteobacteria.id.2379	surface_area	Weighted_median	6	73.2457	51.3794	0.153988	(-27.458~173.9494)
class.Alphaproteobacteria.id.2379	surface_area	Inverse_variance_weighted	6	83.9832	39.3911	0.0330039	(6.7767~161.1897)
class.Alphaproteobacteria.id.2379	surface_area	Simple_mode	6	70.2377	73.5215	0.383282	(-73.8645~214.3399)
class.Alphaproteobacteria.id.2379	surface_area	Weighted_mode	6	70.9745	69.5961	0.354601	(-65.4338~207.3828)
class.Bacilli.id.1673	amygdala	MR_Egger	11	-17.9826	18.4964	0.356343	(-54.2355~18.2703)
class.Bacilli.id.1673	amygdala	Weighted_median	11	-5.55253	4.39455	0.206409	(-14.1659~3.0608)
class.Bacilli.id.1673	amygdala	Inverse_variance_weighted	11	-7.07015	3.31936	0.0331739	(-13.5761~-0.5642)
class.Bacilli.id.1673	amygdala	Simple_mode	11	-5.80798	6.45226	0.389205	(-18.4544~6.8385)
class.Bacilli.id.1673	amygdala	Weighted_mode	11	-6.08284	6.80043	0.392086	(-19.4117~7.246)
class.Bacilli.id.1673	surface_area	MR_Egger	11	-184.716	219.144	0.421122	(-614.2379~244.8066)
class.Bacilli.id.1673	surface_area	Weighted_median	11	-69.2074	51.0858	0.175504	(-169.3355~30.9207)
class.Bacilli.id.1673	surface_area	Inverse_variance_weighted	11	-76.2635	38.8893	0.0498744	(-152.4865~-0.0404)
class.Bacilli.id.1673	surface_area	Simple_mode	11	-71.4678	82.6071	0.407231	(-233.3778~90.4422)
class.Bacilli.id.1673	surface_area	Weighted_mode	11	-70.5226	83.7128	0.419237	(-234.5996~93.5545)
class.Clostridia.id.1859	pallidum	MR_Egger	12	20.8676	18.4514	0.284472	(-15.2973~57.0324)
class.Clostridia.id.1859	pallidum	Weighted_median	12	6.08051	4.94745	0.219065	(-3.6165~15.7775)
class.Clostridia.id.1859	pallidum	Inverse_variance_weighted	12	7.51463	3.54377	0.0339622	(0.5688~14.4604)
class.Clostridia.id.1859	pallidum	Simple_mode	12	-1.6834	8.69142	0.849953	(-18.7186~15.3518)
class.Clostridia.id.1859	pallidum	Weighted_mode	12	8.20891	8.24424	0.340788	(-7.9498~24.3676)
class.Melainabacteria.id.1589	amygdala	MR_Egger	6	-17.9057	11.7751	0.202989	(-40.9849~5.1735)
class.Melainabacteria.id.1589	amygdala	Weighted_median	6	8.28616	3.49766	0.0178334	(1.4307~15.1416)
class.Melainabacteria.id.1589	amygdala	Inverse_variance_weighted	6	6.02498	2.78938	0.030775	(0.5578~11.4922)
class.Melainabacteria.id.1589	amygdala	Simple_mode	6	10.436	5.80793	0.132291	(-0.9475~21.8196)
class.Melainabacteria.id.1589	amygdala	Weighted_mode	6	9.86359	6.00108	0.161173	(-1.8985~21.6257)
class.Melainabacteria.id.1589	pallidum	MR_Egger	6	24.9453	13.6883	0.142483	(-1.8838~51.7744)
class.Melainabacteria.id.1589	pallidum	Weighted_median	6	9.75408	3.53652	0.00581381	(2.8225~16.6857)
class.Melainabacteria.id.1589	pallidum	Inverse_variance_weighted	6	7.66934	3.11501	0.0138142	(1.5639~13.7748)
class.Melainabacteria.id.1589	pallidum	Simple_mode	6	11.2153	5.50508	0.0972079	(0.4253~22.0052)
class.Melainabacteria.id.1589	pallidum	Weighted_mode	6	11.4668	5.22013	0.0794281	(1.2354~21.6983)
class.Methanobacteria.id.119	cerebellum_GM	MR_Egger	10	-39.3044	109.925	0.729926	(-254.7581~176.1493)
class.Methanobacteria.id.119	cerebellum_GM	Weighted_median	10	59.6445	34.9963	0.0883237	(-8.9483~128.2374)
class.Methanobacteria.id.119	cerebellum_GM	Inverse_variance_weighted	10	60.3545	26.4793	0.0226484	(8.4552~112.2539)
class.Methanobacteria.id.119	cerebellum_GM	Simple_mode	10	42.0669	62.7265	0.519287	(-80.877~165.0109)
class.Methanobacteria.id.119	cerebellum_GM	Weighted_mode	10	47.3601	60.149	0.451297	(-70.532~165.2522)
class.Verrucomicrobiae.id.4029	cerebellum_WM	MR_Egger	9	-62.629	125.723	0.633645	(-309.0457~183.7877)
class.Verrucomicrobiae.id.4029	cerebellum_WM	Weighted_median	9	-45.3527	23.2528	0.051126	(-90.9282~0.2228)
class.Verrucomicrobiae.id.4029	cerebellum_WM	Inverse_variance_weighted	9	-37.458	18.9305	0.0478489	(-74.5618~-0.3542)
class.Verrucomicrobiae.id.4029	cerebellum_WM	Simple_mode	9	-53.0735	36.8173	0.187407	(-125.2353~19.0884)
class.Verrucomicrobiae.id.4029	cerebellum_WM	Weighted_mode	9	-53.0735	33.1966	0.148541	(-118.1389~11.9919)
family.Alcaligenaceae.id.2875	cerebellum_GM	MR_Egger	12	-119.065	244.072	0.636191	(-597.446~359.3165)
family.Alcaligenaceae.id.2875	cerebellum_GM	Weighted_median	12	-82.7597	64.6918	0.200794	(-209.5557~44.0362)
family.Alcaligenaceae.id.2875	cerebellum_GM	Inverse_variance_weighted	12	-107.278	51.0702	0.0356755	(-207.3759~-7.1808)
family.Alcaligenaceae.id.2875	cerebellum_GM	Simple_mode	12	-74.475	107.43	0.502533	(-285.0378~136.0878)
family.Alcaligenaceae.id.2875	cerebellum_GM	Weighted_mode	12	-61.2973	116.668	0.609733	(-289.9665~167.3719)
family.Bacteroidaceae.id.917	caudate	MR_Egger	8	-60.3718	27.7714	0.0726716	(-114.8038~-5.9399)
family.Bacteroidaceae.id.917	caudate	Weighted_median	8	-15.3421	7.39216	0.0379445	(-29.8307~-0.8535)
family.Bacteroidaceae.id.917	caudate	Inverse_variance_weighted	8	-11.4616	5.55775	0.0391823	(-22.3547~-0.5684)
family.Bacteroidaceae.id.917	caudate	Simple_mode	8	-20.3204	12.0554	0.135741	(-43.949~3.3081)
family.Bacteroidaceae.id.917	caudate	Weighted_mode	8	-20.4771	12.7586	0.152535	(-45.4839~4.5296)
family.Bacteroidaceae.id.917	cerebellum_WM	MR_Egger	8	-221.685	129.398	0.137509	(-475.3052~31.9348)
family.Bacteroidaceae.id.917	cerebellum_WM	Weighted_median	8	-50.3766	33.1723	0.128854	(-115.3943~14.641)
family.Bacteroidaceae.id.917	cerebellum_WM	Inverse_variance_weighted	8	-53.3418	25.5316	0.0366857	(-103.3838~-3.2998)
family.Bacteroidaceae.id.917	cerebellum_WM	Simple_mode	8	-60.3267	53.7014	0.298325	(-165.5815~44.9281)
family.Bacteroidaceae.id.917	cerebellum_WM	Weighted_mode	8	-55.7519	52.4437	0.323038	(-158.5415~47.0377)
family.Bacteroidaceae.id.917	cortical_GM	MR_Egger	8	1036.81	1245.07	0.436881	(-1403.5256~3477.1384)
family.Bacteroidaceae.id.917	cortical_GM	Weighted_median	8	-653.793	314.238	0.0374738	(-1269.7003~-37.8861)
family.Bacteroidaceae.id.917	cortical_GM	Inverse_variance_weighted	8	-567.031	247.105	0.0217503	(-1051.3567~-82.7062)
family.Bacteroidaceae.id.917	cortical_GM	Simple_mode	8	-648.829	480.785	0.219184	(-1591.1669~293.5098)
family.Bacteroidaceae.id.917	cortical_GM	Weighted_mode	8	-636.057	492.859	0.23785	(-1602.062~329.9471)
family.Bacteroidaceae.id.917	thalamus	MR_Egger	8	-39.5609	44.1295	0.404531	(-126.0547~46.9329)
family.Bacteroidaceae.id.917	thalamus	Weighted_median	8	-15.7027	10.8436	0.147586	(-36.956~5.5507)
family.Bacteroidaceae.id.917	thalamus	Inverse_variance_weighted	8	-20.3333	8.80804	0.0209717	(-37.5971~-3.0696)
family.Bacteroidaceae.id.917	thalamus	Simple_mode	8	-14.2419	16.4355	0.414908	(-46.4554~17.9716)
family.Bacteroidaceae.id.917	thalamus	Weighted_mode	8	-13.8285	15.962	0.41501	(-45.114~17.457)
family.BacteroidalesS24.7group.id.11173	cerebral_WM	MR_Egger	8	456.257	605.96	0.47997	(-731.4252~1643.939)
family.BacteroidalesS24.7group.id.11173	cerebral_WM	Weighted_median	8	189.189	169.917	0.265527	(-143.848~522.2269)
family.BacteroidalesS24.7group.id.11173	cerebral_WM	Inverse_variance_weighted	8	268.785	125.557	0.0322944	(22.694~514.8766)
family.BacteroidalesS24.7group.id.11173	cerebral_WM	Simple_mode	8	101.084	265.194	0.714382	(-418.6961~620.8642)
family.BacteroidalesS24.7group.id.11173	cerebral_WM	Weighted_mode	8	84.0784	247.288	0.743829	(-400.6058~568.7625)
family.BacteroidalesS24.7group.id.11173	surface_area	MR_Egger	8	177.502	146.996	0.272666	(-110.6112~465.6145)
family.BacteroidalesS24.7group.id.11173	surface_area	Weighted_median	8	61.6308	41.6866	0.139292	(-20.0749~143.3365)
family.BacteroidalesS24.7group.id.11173	surface_area	Inverse_variance_weighted	8	62.6036	30.6802	0.0412987	(2.4703~122.7369)
family.BacteroidalesS24.7group.id.11173	surface_area	Simple_mode	8	78.5265	64.2773	0.261369	(-47.457~204.5099)
family.BacteroidalesS24.7group.id.11173	surface_area	Weighted_mode	8	53.1886	68.4871	0.462812	(-81.0461~187.4233)
family.Bifidobacteriaceae.id.433	cerebral_WM	MR_Egger	9	-1218.23	964	0.246787	(-3107.6661~671.2129)
family.Bifidobacteriaceae.id.433	cerebral_WM	Weighted_median	9	534.561	250.877	0.0331082	(42.842~1026.2804)
family.Bifidobacteriaceae.id.433	cerebral_WM	Inverse_variance_weighted	9	425.685	192.649	0.0271299	(48.0935~803.2763)
family.Bifidobacteriaceae.id.433	cerebral_WM	Simple_mode	9	477.583	446.559	0.31606	(-397.6729~1352.8388)
family.Bifidobacteriaceae.id.433	cerebral_WM	Weighted_mode	9	527.497	419.511	0.244069	(-294.7432~1349.738)
family.Christensenellaceae.id.1866	hippocampus	MR_Egger	8	-5.84923	30.5887	0.854659	(-65.8031~54.1047)
family.Christensenellaceae.id.1866	hippocampus	Weighted_median	8	-16.4249	7.72853	0.0335673	(-31.5728~-1.277)
family.Christensenellaceae.id.1866	hippocampus	Inverse_variance_weighted	8	-16.3552	6.02307	0.00661899	(-28.1604~-4.55)
family.Christensenellaceae.id.1866	hippocampus	Simple_mode	8	-17.4343	13.3044	0.23141	(-43.5109~8.6422)
family.Christensenellaceae.id.1866	hippocampus	Weighted_mode	8	-18.2265	12.8029	0.197565	(-43.3202~6.8672)
family.Christensenellaceae.id.1866	surface_area	MR_Egger	8	-476.97	251.616	0.106815	(-970.1363~16.1968)
family.Christensenellaceae.id.1866	surface_area	Weighted_median	8	-124.452	66.4346	0.0610275	(-254.6635~5.7601)
family.Christensenellaceae.id.1866	surface_area	Inverse_variance_weighted	8	-117.962	53.5054	0.0274769	(-222.8326~-13.0914)
family.Christensenellaceae.id.1866	surface_area	Simple_mode	8	-115.575	111.67	0.33511	(-334.4487~103.2989)
family.Christensenellaceae.id.1866	surface_area	Weighted_mode	8	-105.965	103.783	0.341227	(-309.38~97.4499)
family.Desulfovibrionaceae.id.3169	nucleus_accumbens	MR_Egger	8	-9.27465	13.4757	0.517008	(-35.6871~17.1378)
family.Desulfovibrionaceae.id.3169	nucleus_accumbens	Weighted_median	8	5.07446	2.72763	0.06283	(-0.2717~10.4206)
family.Desulfovibrionaceae.id.3169	nucleus_accumbens	Inverse_variance_weighted	8	5.27587	2.6533	0.0467653	(0.0754~10.4763)
family.Desulfovibrionaceae.id.3169	nucleus_accumbens	Simple_mode	8	7.4656	5.17002	0.191958	(-2.6676~17.5988)
family.Desulfovibrionaceae.id.3169	nucleus_accumbens	Weighted_mode	8	6.6275	4.80143	0.209956	(-2.7833~16.0383)
family.Enterobacteriaceae.id.3469	cerebellum_GM	MR_Egger	6	166.14	417.129	0.710757	(-651.4331~983.714)
family.Enterobacteriaceae.id.3469	cerebellum_GM	Weighted_median	6	119.053	85.4867	0.163725	(-48.5009~286.6072)
family.Enterobacteriaceae.id.3469	cerebellum_GM	Inverse_variance_weighted	6	159.96	65.6324	0.0148012	(31.3202~288.5991)
family.Enterobacteriaceae.id.3469	cerebellum_GM	Simple_mode	6	85.2735	121.337	0.513555	(-152.547~323.0939)
family.Enterobacteriaceae.id.3469	cerebellum_GM	Weighted_mode	6	102.705	117.038	0.420353	(-126.6886~332.0989)
family.Enterobacteriaceae.id.3469	pallidum	MR_Egger	6	-36.4567	30.5878	0.299191	(-96.4088~23.4954)
family.Enterobacteriaceae.id.3469	pallidum	Weighted_median	6	14.1046	5.84325	0.0157862	(2.6518~25.5573)
family.Enterobacteriaceae.id.3469	pallidum	Inverse_variance_weighted	6	11.3316	5.70694	0.0470791	(0.146~22.5172)
family.Enterobacteriaceae.id.3469	pallidum	Simple_mode	6	15.3445	10.5518	0.205636	(-5.337~36.026)
family.Enterobacteriaceae.id.3469	pallidum	Weighted_mode	6	14.8356	9.84438	0.192165	(-4.4594~34.1306)
family.Enterobacteriaceae.id.3469	thalamus	MR_Egger	6	-61.2343	54.5453	0.324421	(-168.1432~45.6745)
family.Enterobacteriaceae.id.3469	thalamus	Weighted_median	6	16.6049	11.9179	0.163535	(-6.7541~39.9639)
family.Enterobacteriaceae.id.3469	thalamus	Inverse_variance_weighted	6	22.0162	8.99319	0.0143614	(4.3895~39.6429)
family.Enterobacteriaceae.id.3469	thalamus	Simple_mode	6	10.478	18.4365	0.594384	(-25.6575~46.6135)
family.Enterobacteriaceae.id.3469	thalamus	Weighted_mode	6	7.59432	18.313	0.695557	(-28.2991~43.4877)
family.FamilyXIII.id.1957	lateral_ventricles	MR_Egger	7	-434.517	334.7	0.250863	(-1090.5304~221.4954)
family.FamilyXIII.id.1957	lateral_ventricles	Weighted_median	7	-82.8906	57.6111	0.150208	(-195.8084~30.0272)
family.FamilyXIII.id.1957	lateral_ventricles	Inverse_variance_weighted	7	-101.229	45.3589	0.025632	(-190.1329~-12.3259)
family.FamilyXIII.id.1957	lateral_ventricles	Simple_mode	7	-74.2219	77.5583	0.37553	(-226.2361~77.7923)
family.FamilyXIII.id.1957	lateral_ventricles	Weighted_mode	7	-66.6355	74.961	0.40826	(-213.5591~80.2881)
family.Lachnospiraceae.id.1987	cerebellum_GM	MR_Egger	13	235.53	277.092	0.413439	(-307.5703~778.6312)
family.Lachnospiraceae.id.1987	cerebellum_GM	Weighted_median	13	-152.923	72.8748	0.0358664	(-295.7579~-10.0887)
family.Lachnospiraceae.id.1987	cerebellum_GM	Inverse_variance_weighted	13	-132.881	52.4907	0.0113569	(-235.7629~-29.9995)
family.Lachnospiraceae.id.1987	cerebellum_GM	Simple_mode	13	-216.575	129.174	0.119452	(-469.7555~36.6047)
family.Lachnospiraceae.id.1987	cerebellum_GM	Weighted_mode	13	-194.135	121.968	0.137441	(-433.1925~44.9232)
family.Methanobacteriaceae.id.121	cerebellum_GM	MR_Egger	10	-39.3044	109.925	0.729926	(-254.7581~176.1493)
family.Methanobacteriaceae.id.121	cerebellum_GM	Weighted_median	10	59.6445	34.409	0.0830252	(-7.7972~127.0862)
family.Methanobacteriaceae.id.121	cerebellum_GM	Inverse_variance_weighted	10	60.3545	26.4793	0.0226484	(8.4552~112.2539)
family.Methanobacteriaceae.id.121	cerebellum_GM	Simple_mode	10	42.0669	59.4694	0.497242	(-74.4931~158.6269)
family.Methanobacteriaceae.id.121	cerebellum_GM	Weighted_mode	10	47.3601	56.2627	0.421721	(-62.9148~157.6349)
family.Peptostreptococcaceae.id.2042	cerebellum_WM	MR_Egger	10	0.0177539	103.76	0.999868	(-203.3515~203.387)
family.Peptostreptococcaceae.id.2042	cerebellum_WM	Weighted_median	10	31.484	27.7282	0.256188	(-22.8634~85.8314)
family.Peptostreptococcaceae.id.2042	cerebellum_WM	Inverse_variance_weighted	10	40.9477	20.862	0.0496708	(0.0582~81.8372)
family.Peptostreptococcaceae.id.2042	cerebellum_WM	Simple_mode	10	39.6295	42.4976	0.375411	(-43.6657~122.9248)
family.Peptostreptococcaceae.id.2042	cerebellum_WM	Weighted_mode	10	25.9701	41.8498	0.550281	(-56.0554~107.9957)
family.Peptostreptococcaceae.id.2042	cortical_GM	MR_Egger	10	-1237.93	997.302	0.249664	(-3192.6423~716.7826)
family.Peptostreptococcaceae.id.2042	cortical_GM	Weighted_median	10	602.154	304.424	0.0479275	(5.483~1198.8248)
family.Peptostreptococcaceae.id.2042	cortical_GM	Inverse_variance_weighted	10	824.118	213.03	0.000109481	(406.5797~1241.6568)
family.Peptostreptococcaceae.id.2042	cortical_GM	Simple_mode	10	279.402	561.366	0.630616	(-820.8748~1379.6794)
family.Peptostreptococcaceae.id.2042	cortical_GM	Weighted_mode	10	248.183	457.121	0.600365	(-647.7732~1144.1393)
family.Peptostreptococcaceae.id.2042	mean_thickness	MR_Egger	10	-3.46492	4.84912	0.495208	(-12.9692~6.0393)
family.Peptostreptococcaceae.id.2042	mean_thickness	Weighted_median	10	2.52587	1.27833	0.0481646	(0.0203~5.0314)
family.Peptostreptococcaceae.id.2042	mean_thickness	Inverse_variance_weighted	10	3.47153	0.992743	0.000470688	(1.5258~5.4173)
family.Peptostreptococcaceae.id.2042	mean_thickness	Simple_mode	10	2.31214	2.12928	0.30576	(-1.8613~6.4855)
family.Peptostreptococcaceae.id.2042	mean_thickness	Weighted_mode	10	2.01941	2.05049	0.350435	(-1.9996~6.0384)
family.Peptostreptococcaceae.id.2042	total_brain	MR_Egger	10	-787.528	1593.11	0.634357	(-3910.0188~2334.9638)
family.Peptostreptococcaceae.id.2042	total_brain	Weighted_median	10	746.008	426.719	0.080422	(-90.3608~1582.3773)
family.Peptostreptococcaceae.id.2042	total_brain	Inverse_variance_weighted	10	944.625	325.943	0.00375394	(305.7769~1583.4727)
family.Peptostreptococcaceae.id.2042	total_brain	Simple_mode	10	893.997	722.229	0.247097	(-521.5717~2309.5658)
family.Peptostreptococcaceae.id.2042	total_brain	Weighted_mode	10	789.624	678.992	0.274762	(-541.2001~2120.4474)
family.unknownfamily.id.1000001214	pallidum	MR_Egger	6	17.5203	12.4135	0.230967	(-6.8101~41.8507)
family.unknownfamily.id.1000001214	pallidum	Weighted_median	6	9.81185	3.25204	0.00255174	(3.4379~16.1858)
family.unknownfamily.id.1000001214	pallidum	Inverse_variance_weighted	6	9.544	2.61978	0.000269426	(4.4092~14.6788)
family.unknownfamily.id.1000001214	pallidum	Simple_mode	6	10.5573	4.99401	0.0881753	(0.769~20.3455)
family.unknownfamily.id.1000001214	pallidum	Weighted_mode	6	11.1201	4.51706	0.057102	(2.2667~19.9735)
family.Verrucomicrobiaceae.id.4036	cerebellum_WM	MR_Egger	9	-62.3901	125.828	0.635195	(-309.0123~184.232)
family.Verrucomicrobiaceae.id.4036	cerebellum_WM	Weighted_median	9	-45.4256	24.5411	0.06417	(-93.5262~2.6751)
family.Verrucomicrobiaceae.id.4036	cerebellum_WM	Inverse_variance_weighted	9	-37.4623	18.9362	0.04789	(-74.5772~-0.3474)
family.Verrucomicrobiaceae.id.4036	cerebellum_WM	Simple_mode	9	-53.097	35.6547	0.174761	(-122.9802~16.7862)
family.Verrucomicrobiaceae.id.4036	cerebellum_WM	Weighted_mode	9	-53.097	36.9116	0.188243	(-125.4437~19.2498)
family.Victivallaceae.id.2255	cerebral_WM	MR_Egger	9	-257.095	404.715	0.545464	(-1050.3367~536.1476)
family.Victivallaceae.id.2255	cerebral_WM	Weighted_median	9	-121.22	123.23	0.325266	(-362.7508~120.3101)
family.Victivallaceae.id.2255	cerebral_WM	Inverse_variance_weighted	9	-226.751	92.1532	0.013871	(-407.3713~-46.1307)
family.Victivallaceae.id.2255	cerebral_WM	Simple_mode	9	-32.34	194.154	0.871843	(-412.8824~348.2024)
family.Victivallaceae.id.2255	cerebral_WM	Weighted_mode	9	-32.34	187.581	0.8674	(-399.9987~335.3187)
family.Victivallaceae.id.2255	nucleus_accumbens	MR_Egger	9	5.00114	3.48336	0.194221	(-1.8262~11.8285)
family.Victivallaceae.id.2255	nucleus_accumbens	Weighted_median	9	1.95409	1.14492	0.087868	(-0.2899~4.1981)
family.Victivallaceae.id.2255	nucleus_accumbens	Inverse_variance_weighted	9	1.90959	0.850836	0.0248087	(0.242~3.5772)
family.Victivallaceae.id.2255	nucleus_accumbens	Simple_mode	9	1.68514	1.84701	0.388246	(-1.935~5.3053)
family.Victivallaceae.id.2255	nucleus_accumbens	Weighted_mode	9	1.66292	1.80101	0.382842	(-1.8671~5.1929)
genus..Clostridiuminnocuumgroup.id.14397	hippocampus	MR_Egger	8	16.2663	16.2103	0.35438	(-15.506~48.0386)
genus..Clostridiuminnocuumgroup.id.14397	hippocampus	Weighted_median	8	5.35968	4.19134	0.200985	(-2.8554~13.5747)
genus..Clostridiuminnocuumgroup.id.14397	hippocampus	Inverse_variance_weighted	8	6.30243	3.13292	0.0442539	(0.1619~12.443)
genus..Clostridiuminnocuumgroup.id.14397	hippocampus	Simple_mode	8	3.76127	5.96091	0.548088	(-7.9221~15.4447)
genus..Clostridiuminnocuumgroup.id.14397	hippocampus	Weighted_mode	8	3.76127	5.89046	0.543442	(-7.784~15.3066)
genus..Eubacteriumbrachygroup.id.11296	nucleus_accumbens	MR_Egger	7	11.1378	6.77642	0.161178	(-2.144~24.4196)
genus..Eubacteriumbrachygroup.id.11296	nucleus_accumbens	Weighted_median	7	2.97469	1.44135	0.0390354	(0.1496~5.7997)
genus..Eubacteriumbrachygroup.id.11296	nucleus_accumbens	Inverse_variance_weighted	7	2.36764	1.0253	0.020932	(0.358~4.3772)
genus..Eubacteriumbrachygroup.id.11296	nucleus_accumbens	Simple_mode	7	3.70049	2.18438	0.141192	(-0.5809~7.9819)
genus..Eubacteriumbrachygroup.id.11296	nucleus_accumbens	Weighted_mode	7	3.7288	2.22397	0.144627	(-0.6302~8.0878)
genus..Eubacteriumnodatumgroup.id.11297	amygdala	MR_Egger	11	1.94281	7.85273	0.810146	(-13.4485~17.3342)
genus..Eubacteriumnodatumgroup.id.11297	amygdala	Weighted_median	11	3.71179	2.07103	0.0730946	(-0.3474~7.771)
genus..Eubacteriumnodatumgroup.id.11297	amygdala	Inverse_variance_weighted	11	3.49388	1.68631	0.0382743	(0.1887~6.7991)
genus..Eubacteriumnodatumgroup.id.11297	amygdala	Simple_mode	11	5.48324	3.52775	0.15116	(-1.4311~12.3976)
genus..Eubacteriumnodatumgroup.id.11297	amygdala	Weighted_mode	11	5.42127	3.29145	0.130562	(-1.03~11.8725)
genus..Eubacteriumoxidoreducensgroup.id.11339	cerebellum_WM	MR_Egger	4	17.5107	65.5367	0.814353	(-110.9413~145.9627)
genus..Eubacteriumoxidoreducensgroup.id.11339	cerebellum_WM	Weighted_median	4	-34.6156	24.1181	0.151215	(-81.8872~12.6559)
genus..Eubacteriumoxidoreducensgroup.id.11339	cerebellum_WM	Inverse_variance_weighted	4	-41.0882	19.1074	0.0315254	(-78.5388~-3.6376)
genus..Eubacteriumoxidoreducensgroup.id.11339	cerebellum_WM	Simple_mode	4	-31.8438	32.0882	0.394164	(-94.7366~31.0491)
genus..Eubacteriumoxidoreducensgroup.id.11339	cerebellum_WM	Weighted_mode	4	-30.9583	32.8768	0.415843	(-95.3968~33.4803)
genus..Eubacteriumrectalegroup.id.14374	surface_area	MR_Egger	6	347.149	305.569	0.319374	(-251.7659~946.0639)
genus..Eubacteriumrectalegroup.id.14374	surface_area	Weighted_median	6	147.248	68.651	0.0319629	(12.6918~281.8037)
genus..Eubacteriumrectalegroup.id.14374	surface_area	Inverse_variance_weighted	6	165.287	52.4124	0.00161281	(62.5584~268.0148)
genus..Eubacteriumrectalegroup.id.14374	surface_area	Simple_mode	6	149.061	97.5846	0.18717	(-42.2049~340.3269)
genus..Eubacteriumrectalegroup.id.14374	surface_area	Weighted_mode	6	146.523	99.3532	0.200286	(-48.2092~341.2553)
genus..Eubacteriumventriosumgroup.id.11341	hippocampus	MR_Egger	11	47.7171	27.2818	0.114216	(-5.7553~101.1894)
genus..Eubacteriumventriosumgroup.id.11341	hippocampus	Weighted_median	11	-9.87733	7.06668	0.162193	(-23.728~3.9734)
genus..Eubacteriumventriosumgroup.id.11341	hippocampus	Inverse_variance_weighted	11	-12.779	4.86144	0.00857245	(-22.3074~-3.2506)
genus..Eubacteriumventriosumgroup.id.11341	hippocampus	Simple_mode	11	-8.6293	11.4991	0.470283	(-31.1675~13.9089)
genus..Eubacteriumventriosumgroup.id.11341	hippocampus	Weighted_mode	11	-9.28134	11.0638	0.421129	(-30.9663~12.4036)
genus..Eubacteriumxylanophilumgroup.id.14375	cerebral_WM	MR_Egger	5	-167.607	962.358	0.872827	(-2053.8282~1718.6139)
genus..Eubacteriumxylanophilumgroup.id.14375	cerebral_WM	Weighted_median	5	-227.335	285.86	0.42646	(-787.6208~332.9518)
genus..Eubacteriumxylanophilumgroup.id.14375	cerebral_WM	Inverse_variance_weighted	5	-457.92	207.129	0.0270502	(-863.8932~-51.9466)
genus..Eubacteriumxylanophilumgroup.id.14375	cerebral_WM	Simple_mode	5	-131.03	399.573	0.759416	(-914.1922~652.1332)
genus..Eubacteriumxylanophilumgroup.id.14375	cerebral_WM	Weighted_mode	5	-131.03	389.022	0.753184	(-893.5125~631.4534)
genus..Ruminococcusgauvreauiigroup.id.11342	cerebellum_GM	MR_Egger	11	-97.5243	248.09	0.703395	(-583.7813~388.7326)
genus..Ruminococcusgauvreauiigroup.id.11342	cerebellum_GM	Weighted_median	11	-111.393	65.2323	0.0877038	(-239.2483~16.4622)
genus..Ruminococcusgauvreauiigroup.id.11342	cerebellum_GM	Inverse_variance_weighted	11	-130.151	48.3859	0.00714851	(-224.9872~-35.3143)
genus..Ruminococcusgauvreauiigroup.id.11342	cerebellum_GM	Simple_mode	11	-92.4484	108.951	0.415992	(-305.993~121.0961)
genus..Ruminococcusgauvreauiigroup.id.11342	cerebellum_GM	Weighted_mode	11	-94.5316	104.971	0.389	(-300.2744~111.2112)
genus..Ruminococcusgauvreauiigroup.id.11342	pallidum	MR_Egger	11	2.74062	15.0311	0.859365	(-26.7204~32.2016)
genus..Ruminococcusgauvreauiigroup.id.11342	pallidum	Weighted_median	11	-9.35341	4.05114	0.0209528	(-17.2936~-1.4132)
genus..Ruminococcusgauvreauiigroup.id.11342	pallidum	Inverse_variance_weighted	11	-6.16751	3.06448	0.0441586	(-12.1739~-0.1611)
genus..Ruminococcusgauvreauiigroup.id.11342	pallidum	Simple_mode	11	-10.0031	5.97557	0.125074	(-21.7152~1.709)
genus..Ruminococcusgauvreauiigroup.id.11342	pallidum	Weighted_mode	11	-9.93598	6.01438	0.129535	(-21.7242~1.8522)
genus.Actinomyces.id.423	nucleus_accumbens	MR_Egger	5	6.26562	8.87676	0.531159	(-11.1328~23.6641)
genus.Actinomyces.id.423	nucleus_accumbens	Weighted_median	5	4.94688	2.18317	0.0234561	(0.6679~9.2259)
genus.Actinomyces.id.423	nucleus_accumbens	Inverse_variance_weighted	5	5.07945	1.68367	0.00255382	(1.7795~8.3794)
genus.Actinomyces.id.423	nucleus_accumbens	Simple_mode	5	4.94533	2.95353	0.169368	(-0.8436~10.7343)
genus.Actinomyces.id.423	nucleus_accumbens	Weighted_mode	5	4.40757	2.90752	0.204124	(-1.2912~10.1063)
genus.Akkermansia.id.4037	cerebellum_WM	MR_Egger	9	-61.2489	124.518	0.637846	(-305.3034~182.8056)
genus.Akkermansia.id.4037	cerebellum_WM	Weighted_median	9	-45.5556	24.1111	0.0588374	(-92.8133~1.7021)
genus.Akkermansia.id.4037	cerebellum_WM	Inverse_variance_weighted	9	-37.4413	18.9284	0.0479232	(-74.541~-0.3416)
genus.Akkermansia.id.4037	cerebellum_WM	Simple_mode	9	-52.9129	33.8136	0.156252	(-119.1876~13.3618)
genus.Akkermansia.id.4037	cerebellum_WM	Weighted_mode	9	-53.2592	37.2752	0.190918	(-126.3185~19.8001)
genus.Anaerofilum.id.2053	amygdala	MR_Egger	8	3.04688	15.2129	0.847875	(-26.7703~32.8641)
genus.Anaerofilum.id.2053	amygdala	Weighted_median	8	-2.18065	2.65239	0.410993	(-7.3793~3.018)
genus.Anaerofilum.id.2053	amygdala	Inverse_variance_weighted	8	-5.06277	2.24715	0.024261	(-9.4672~-0.6584)
genus.Anaerofilum.id.2053	amygdala	Simple_mode	8	-1.27149	4.0528	0.762867	(-9.215~6.672)
genus.Anaerofilum.id.2053	amygdala	Weighted_mode	8	-1.27149	4.04495	0.762424	(-9.1996~6.6566)
genus.Anaerofilum.id.2053	cerebellum_GM	MR_Egger	8	178.505	212.448	0.43298	(-237.8931~594.9027)
genus.Anaerofilum.id.2053	cerebellum_GM	Weighted_median	8	53.9713	44.2531	0.222614	(-32.7647~140.7074)
genus.Anaerofilum.id.2053	cerebellum_GM	Inverse_variance_weighted	8	65.619	33.2804	0.048644	(0.3893~130.8486)
genus.Anaerofilum.id.2053	cerebellum_GM	Simple_mode	8	32.2168	63.8175	0.629182	(-92.8655~157.299)
genus.Anaerofilum.id.2053	cerebellum_GM	Weighted_mode	8	34.403	63.4248	0.604359	(-89.9097~158.7157)
genus.Anaerostipes.id.1991	caudate	MR_Egger	11	-15.1042	18.6597	0.439129	(-51.6772~21.4688)
genus.Anaerostipes.id.1991	caudate	Weighted_median	11	16.3921	6.44437	0.0109708	(3.7611~29.023)
genus.Anaerostipes.id.1991	caudate	Inverse_variance_weighted	11	12.7979	4.58279	0.0052287	(3.8156~21.7802)
genus.Anaerostipes.id.1991	caudate	Simple_mode	11	20.4216	10.0895	0.0705018	(0.6462~40.197)
genus.Anaerostipes.id.1991	caudate	Weighted_mode	11	20.4216	9.62483	0.0598456	(1.557~39.2863)
genus.Bacteroides.id.918	caudate	MR_Egger	8	-60.3718	27.7714	0.0726716	(-114.8038~-5.9399)
genus.Bacteroides.id.918	caudate	Weighted_median	8	-15.3421	7.33921	0.0365795	(-29.7269~-0.9572)
genus.Bacteroides.id.918	caudate	Inverse_variance_weighted	8	-11.4616	5.55775	0.0391823	(-22.3547~-0.5684)
genus.Bacteroides.id.918	caudate	Simple_mode	8	-20.3204	12.2207	0.140305	(-44.2729~3.6321)
genus.Bacteroides.id.918	caudate	Weighted_mode	8	-20.4771	12.2238	0.137807	(-44.4358~3.4815)
genus.Bacteroides.id.918	cerebellum_WM	MR_Egger	8	-221.685	129.398	0.137509	(-475.3052~31.9348)
genus.Bacteroides.id.918	cerebellum_WM	Weighted_median	8	-50.3766	33.863	0.13684	(-116.748~15.9948)
genus.Bacteroides.id.918	cerebellum_WM	Inverse_variance_weighted	8	-53.3418	25.5316	0.0366857	(-103.3838~-3.2998)
genus.Bacteroides.id.918	cerebellum_WM	Simple_mode	8	-60.3267	53.7284	0.298549	(-165.6344~44.981)
genus.Bacteroides.id.918	cerebellum_WM	Weighted_mode	8	-55.7519	50.3368	0.304646	(-154.4121~42.9083)
genus.Bacteroides.id.918	cortical_GM	MR_Egger	8	1036.81	1245.07	0.436881	(-1403.5256~3477.1384)
genus.Bacteroides.id.918	cortical_GM	Weighted_median	8	-653.793	309.851	0.034856	(-1261.1003~-46.4861)
genus.Bacteroides.id.918	cortical_GM	Inverse_variance_weighted	8	-567.031	247.105	0.0217503	(-1051.3567~-82.7062)
genus.Bacteroides.id.918	cortical_GM	Simple_mode	8	-648.829	499.784	0.235346	(-1628.4049~330.7479)
genus.Bacteroides.id.918	cortical_GM	Weighted_mode	8	-636.057	490.132	0.235506	(-1596.7162~324.6013)
genus.Bacteroides.id.918	thalamus	MR_Egger	8	-39.5609	44.1295	0.404531	(-126.0547~46.9329)
genus.Bacteroides.id.918	thalamus	Weighted_median	8	-15.7027	10.931	0.150851	(-37.1274~5.722)
genus.Bacteroides.id.918	thalamus	Inverse_variance_weighted	8	-20.3333	8.80804	0.0209717	(-37.5971~-3.0696)
genus.Bacteroides.id.918	thalamus	Simple_mode	8	-14.2419	17.2641	0.436609	(-48.0796~19.5957)
genus.Bacteroides.id.918	thalamus	Weighted_mode	8	-13.8285	16.3151	0.424697	(-45.8061~18.1491)
genus.Bifidobacterium.id.436	cortical_GM	MR_Egger	10	480.84	1454.82	0.7495	(-2370.5979~3332.2784)
genus.Bifidobacterium.id.436	cortical_GM	Weighted_median	10	-577.817	278.599	0.0380788	(-1123.8719~-31.7619)
genus.Bifidobacterium.id.436	cortical_GM	Inverse_variance_weighted	10	-427.869	212.474	0.044036	(-844.3187~-11.42)
genus.Bifidobacterium.id.436	cortical_GM	Simple_mode	10	-613.17	440.369	0.197241	(-1476.2938~249.9529)
genus.Bifidobacterium.id.436	cortical_GM	Weighted_mode	10	-618.475	455.76	0.207829	(-1511.7632~274.8141)
genus.Bifidobacterium.id.436	nucleus_accumbens	MR_Egger	10	-5.78295	11.6802	0.633836	(-28.6762~17.1103)
genus.Bifidobacterium.id.436	nucleus_accumbens	Weighted_median	10	-2.5041	2.23497	0.262535	(-6.8846~1.8764)
genus.Bifidobacterium.id.436	nucleus_accumbens	Inverse_variance_weighted	10	-3.66564	1.70539	0.0315993	(-7.0082~-0.3231)
genus.Bifidobacterium.id.436	nucleus_accumbens	Simple_mode	10	-1.82213	3.55467	0.620573	(-8.7893~5.145)
genus.Bifidobacterium.id.436	nucleus_accumbens	Weighted_mode	10	-1.87409	3.51094	0.606419	(-8.7555~5.0074)
genus.Blautia.id.1992	nucleus_accumbens	MR_Egger	8	-4.56421	8.16692	0.596479	(-20.5714~11.443)
genus.Blautia.id.1992	nucleus_accumbens	Weighted_median	8	-6.13111	2.57585	0.0173021	(-11.1798~-1.0824)
genus.Blautia.id.1992	nucleus_accumbens	Inverse_variance_weighted	8	-5.23971	2.04184	0.0102827	(-9.2417~-1.2377)
genus.Blautia.id.1992	nucleus_accumbens	Simple_mode	8	-6.56883	4.0752	0.151018	(-14.5562~1.4186)
genus.Blautia.id.1992	nucleus_accumbens	Weighted_mode	8	-6.43024	4.00734	0.152613	(-14.2846~1.4241)
genus.Butyricicoccus.id.2055	caudate	MR_Egger	6	0.334882	33.6432	0.992535	(-65.6058~66.2756)
genus.Butyricicoccus.id.2055	caudate	Weighted_median	6	-13.323	7.63549	0.0810058	(-28.2886~1.6426)
genus.Butyricicoccus.id.2055	caudate	Inverse_variance_weighted	6	-13.7922	6.23388	0.0269351	(-26.0106~-1.5738)
genus.Butyricicoccus.id.2055	caudate	Simple_mode	6	-13.5372	10.8025	0.265557	(-34.71~7.6356)
genus.Butyricicoccus.id.2055	caudate	Weighted_mode	6	-13.1929	10.8261	0.277343	(-34.4121~8.0263)
genus.Butyricimonas.id.945	caudate	MR_Egger	13	-20.5056	11.5287	0.10291	(-43.1018~2.0906)
genus.Butyricimonas.id.945	caudate	Weighted_median	13	-7.48302	4.43732	0.0917219	(-16.1802~1.2141)
genus.Butyricimonas.id.945	caudate	Inverse_variance_weighted	13	-7.4606	3.38928	0.0277194	(-14.1036~-0.8176)
genus.Butyricimonas.id.945	caudate	Simple_mode	13	-7.96391	7.30814	0.297231	(-22.2879~6.36)
genus.Butyricimonas.id.945	caudate	Weighted_mode	13	-7.75643	7.17944	0.301214	(-21.8281~6.3153)
genus.Coprobacter.id.949	hippocampus	MR_Egger	10	23.0256	22.8779	0.343665	(-21.8152~67.8663)
genus.Coprobacter.id.949	hippocampus	Weighted_median	10	5.30901	4.75569	0.264273	(-4.0121~14.6302)
genus.Coprobacter.id.949	hippocampus	Inverse_variance_weighted	10	9.46137	3.89319	0.0150891	(1.8307~17.092)
genus.Coprobacter.id.949	hippocampus	Simple_mode	10	5.54139	6.87793	0.441195	(-7.9394~19.0221)
genus.Coprobacter.id.949	hippocampus	Weighted_mode	10	5.24478	6.53552	0.442936	(-7.5648~18.0544)
genus.Coprobacter.id.949	thalamus	MR_Egger	10	-9.21953	28.0039	0.750441	(-64.1072~45.6681)
genus.Coprobacter.id.949	thalamus	Weighted_median	10	11.4294	6.71554	0.0887681	(-1.7331~24.5919)
genus.Coprobacter.id.949	thalamus	Inverse_variance_weighted	10	12.1128	4.96304	0.0146628	(2.3852~21.8404)
genus.Coprobacter.id.949	thalamus	Simple_mode	10	12.1246	10.248	0.267073	(-7.9615~32.2107)
genus.Coprobacter.id.949	thalamus	Weighted_mode	10	11.2372	10.5983	0.316637	(-9.5354~32.0098)
genus.Coprobacter.id.949	total_brain	MR_Egger	10	-435.709	1267.12	0.739815	(-2919.2551~2047.8368)
genus.Coprobacter.id.949	total_brain	Weighted_median	10	512.49	297.836	0.0853027	(-71.2679~1096.2481)
genus.Coprobacter.id.949	total_brain	Inverse_variance_weighted	10	520.067	224.607	0.020588	(79.8377~960.2963)
genus.Coprobacter.id.949	total_brain	Simple_mode	10	777.693	520.965	0.169693	(-243.3993~1798.7846)
genus.Coprobacter.id.949	total_brain	Weighted_mode	10	669.871	512.263	0.2234	(-334.1645~1673.9061)
genus.Coprococcus1.id.11301	cerebellum_WM	MR_Egger	10	111.999	115.221	0.359502	(-113.8349~337.8331)
genus.Coprococcus1.id.11301	cerebellum_WM	Weighted_median	10	38.5037	30.279	0.203504	(-20.8432~97.8506)
genus.Coprococcus1.id.11301	cerebellum_WM	Inverse_variance_weighted	10	52.6812	22.4137	0.0187531	(8.7504~96.612)
genus.Coprococcus1.id.11301	cerebellum_WM	Simple_mode	10	30.3766	47.3515	0.537183	(-62.4324~123.1855)
genus.Coprococcus1.id.11301	cerebellum_WM	Weighted_mode	10	28.2134	41.3621	0.512342	(-52.8564~109.2831)
genus.Coprococcus2.id.11302	surface_area	MR_Egger	7	293.406	408.944	0.505195	(-508.1242~1094.9354)
genus.Coprococcus2.id.11302	surface_area	Weighted_median	7	-86.6005	54.1698	0.10989	(-192.7734~19.5723)
genus.Coprococcus2.id.11302	surface_area	Inverse_variance_weighted	7	-110.057	39.8156	0.00570692	(-188.0954~-32.0182)
genus.Coprococcus2.id.11302	surface_area	Simple_mode	7	-74.4834	78.403	0.378789	(-228.1533~79.1865)
genus.Coprococcus2.id.11302	surface_area	Weighted_mode	7	-66.9281	75.8758	0.411677	(-215.6445~81.7884)
genus.Desulfovibrio.id.3173	total_brain	MR_Egger	8	399.461	1280.78	0.765678	(-2110.863~2909.7858)
genus.Desulfovibrio.id.3173	total_brain	Weighted_median	8	-624.277	358.616	0.0817192	(-1327.1634~78.6096)
genus.Desulfovibrio.id.3173	total_brain	Inverse_variance_weighted	8	-619.755	293.053	0.0344453	(-1194.1396~-45.3705)
genus.Desulfovibrio.id.3173	total_brain	Simple_mode	8	-605.653	574.238	0.326597	(-1731.1609~519.8539)
genus.Desulfovibrio.id.3173	total_brain	Weighted_mode	8	-609.524	541.545	0.297471	(-1670.9529~451.9054)
genus.Dialister.id.2183	cerebellum_WM	MR_Egger	11	23.2378	104.715	0.829334	(-182.0037~228.4793)
genus.Dialister.id.2183	cerebellum_WM	Weighted_median	11	-65.3647	27.5508	0.0176672	(-119.3643~-11.3652)
genus.Dialister.id.2183	cerebellum_WM	Inverse_variance_weighted	11	-55.1673	24.3977	0.023749	(-102.9869~-7.3478)
genus.Dialister.id.2183	cerebellum_WM	Simple_mode	11	-90.0057	43.7324	0.0665989	(-175.7212~-4.2901)
genus.Dialister.id.2183	cerebellum_WM	Weighted_mode	11	-86.9852	42.5919	0.0683845	(-170.4654~-3.505)
genus.Dialister.id.2183	lateral_ventricles	MR_Egger	11	102.864	142.678	0.489241	(-176.7842~382.5117)
genus.Dialister.id.2183	lateral_ventricles	Weighted_median	11	-25.651	43.0072	0.550884	(-109.9451~58.6431)
genus.Dialister.id.2183	lateral_ventricles	Inverse_variance_weighted	11	-66.8207	31.386	0.0332543	(-128.3373~-5.3042)
genus.Dialister.id.2183	lateral_ventricles	Simple_mode	11	1.67382	73.2	0.982207	(-141.7983~145.1459)
genus.Dialister.id.2183	lateral_ventricles	Weighted_mode	11	1.67382	71.7008	0.981835	(-138.8597~142.2073)
genus.Eggerthella.id.819	lateral_ventricles	MR_Egger	9	-142.265	105.474	0.219399	(-348.9929~64.4638)
genus.Eggerthella.id.819	lateral_ventricles	Weighted_median	9	-51.7586	29.5766	0.0801202	(-109.7287~6.2114)
genus.Eggerthella.id.819	lateral_ventricles	Inverse_variance_weighted	9	-49.1939	22.7395	0.0305127	(-93.7633~-4.6245)
genus.Eggerthella.id.819	lateral_ventricles	Simple_mode	9	-56.3525	46.3095	0.258332	(-147.119~34.414)
genus.Eggerthella.id.819	lateral_ventricles	Weighted_mode	9	-54.4473	42.7241	0.238294	(-138.1866~29.2919)
genus.Eisenbergiella.id.11304	nucleus_accumbens	MR_Egger	10	6.29238	7.95855	0.451951	(-9.3064~21.8911)
genus.Eisenbergiella.id.11304	nucleus_accumbens	Weighted_median	10	3.1765	1.43098	0.0264321	(0.3718~5.9812)
genus.Eisenbergiella.id.11304	nucleus_accumbens	Inverse_variance_weighted	10	2.56922	1.00989	0.0109571	(0.5898~4.5486)
genus.Eisenbergiella.id.11304	nucleus_accumbens	Simple_mode	10	3.63742	2.47427	0.175608	(-1.2122~8.487)
genus.Eisenbergiella.id.11304	nucleus_accumbens	Weighted_mode	10	3.55584	2.54445	0.195757	(-1.4313~8.543)
genus.Erysipelatoclostridium.id.11381	thalamus	MR_Egger	14	14.6708	21.8165	0.51403	(-28.0895~57.431)
genus.Erysipelatoclostridium.id.11381	thalamus	Weighted_median	14	8.81875	6.83944	0.19726	(-4.5866~22.2241)
genus.Erysipelatoclostridium.id.11381	thalamus	Inverse_variance_weighted	14	11.1555	4.84824	0.0213952	(1.6529~20.658)
genus.Erysipelatoclostridium.id.11381	thalamus	Simple_mode	14	6.59484	12.2158	0.59842	(-17.3482~30.5379)
genus.Erysipelatoclostridium.id.11381	thalamus	Weighted_mode	14	7.92858	11.3158	0.495864	(-14.2505~30.1076)
genus.Escherichia.Shigella.id.3504	thalamus	MR_Egger	9	2.52427	24.3194	0.920242	(-45.1418~50.1904)
genus.Escherichia.Shigella.id.3504	thalamus	Weighted_median	9	10.093	8.97376	0.260708	(-7.4956~27.6815)
genus.Escherichia.Shigella.id.3504	thalamus	Inverse_variance_weighted	9	14.0377	6.91025	0.0422113	(0.4936~27.5818)
genus.Escherichia.Shigella.id.3504	thalamus	Simple_mode	9	9.44594	13.8232	0.513693	(-17.6476~36.5395)
genus.Escherichia.Shigella.id.3504	thalamus	Weighted_mode	9	8.99433	13.7296	0.530782	(-17.9157~35.9044)
genus.Faecalibacterium.id.2057	hippocampus	MR_Egger	6	39.1442	33.9257	0.312821	(-27.3501~105.6385)
genus.Faecalibacterium.id.2057	hippocampus	Weighted_median	6	14.3965	9.39327	0.125365	(-4.0143~32.8073)
genus.Faecalibacterium.id.2057	hippocampus	Inverse_variance_weighted	6	15.2463	7.56054	0.0437405	(0.4277~30.065)
genus.Faecalibacterium.id.2057	hippocampus	Simple_mode	6	14.359	14.47	0.366599	(-14.0021~42.7202)
genus.Faecalibacterium.id.2057	hippocampus	Weighted_mode	6	14.359	14.7031	0.37362	(-14.459~43.1771)
genus.FamilyXIIIUCG001.id.11294	pallidum	MR_Egger	5	1.58332	39.9709	0.970891	(-76.7596~79.9262)
genus.FamilyXIIIUCG001.id.11294	pallidum	Weighted_median	5	11.7285	6.53885	0.072866	(-1.0876~24.5447)
genus.FamilyXIIIUCG001.id.11294	pallidum	Inverse_variance_weighted	5	11.2325	4.55194	0.0136012	(2.3107~20.1543)
genus.FamilyXIIIUCG001.id.11294	pallidum	Simple_mode	5	15.3639	9.29528	0.1737	(-2.8548~33.5827)
genus.FamilyXIIIUCG001.id.11294	pallidum	Weighted_mode	5	16.6882	9.74516	0.161973	(-2.4123~35.7887)
genus.Flavonifractor.id.2059	cerebellum_GM	MR_Egger	4	-59.5069	352.193	0.88137	(-749.8054~630.7916)
genus.Flavonifractor.id.2059	cerebellum_GM	Weighted_median	4	-144.534	74.668	0.0529065	(-290.8827~1.8157)
genus.Flavonifractor.id.2059	cerebellum_GM	Inverse_variance_weighted	4	-148.172	65.294	0.0232498	(-276.1483~-20.1957)
genus.Flavonifractor.id.2059	cerebellum_GM	Simple_mode	4	-184.797	106.447	0.180958	(-393.4332~23.8397)
genus.Flavonifractor.id.2059	cerebellum_GM	Weighted_mode	4	-109.86	99.8913	0.351761	(-305.6466~85.9274)
genus.Gordonibacter.id.821	mean_thickness	MR_Egger	12	-1.84988	2.04979	0.388028	(-5.8675~2.1677)
genus.Gordonibacter.id.821	mean_thickness	Weighted_median	12	-1.76149	0.655593	0.00721251	(-3.0465~-0.4765)
genus.Gordonibacter.id.821	mean_thickness	Inverse_variance_weighted	12	-1.1244	0.454546	0.0133733	(-2.0153~-0.2335)
genus.Gordonibacter.id.821	mean_thickness	Simple_mode	12	-2.1916	1.22601	0.101391	(-4.5946~0.2114)
genus.Gordonibacter.id.821	mean_thickness	Weighted_mode	12	-2.15244	1.24524	0.11182	(-4.5931~0.2882)
genus.Holdemanella.id.11393	thalamus	MR_Egger	8	41.4981	77.4081	0.611174	(-110.2216~193.2179)
genus.Holdemanella.id.11393	thalamus	Weighted_median	8	-13.3719	7.67043	0.0812799	(-28.406~1.6621)
genus.Holdemanella.id.11393	thalamus	Inverse_variance_weighted	8	-17.6726	5.85346	0.00253466	(-29.1454~-6.1998)
genus.Holdemanella.id.11393	thalamus	Simple_mode	8	-9.03525	12.6913	0.499544	(-33.9102~15.8397)
genus.Holdemanella.id.11393	thalamus	Weighted_mode	8	-8.45252	13.72	0.557342	(-35.3438~18.4388)
genus.Howardella.id.2000	putamen	MR_Egger	9	-16.444	17.1246	0.368914	(-50.0083~17.1203)
genus.Howardella.id.2000	putamen	Weighted_median	9	-9.10584	5.1983	0.0798261	(-19.2945~1.0828)
genus.Howardella.id.2000	putamen	Inverse_variance_weighted	9	-9.79455	3.75469	0.0090908	(-17.1537~-2.4354)
genus.Howardella.id.2000	putamen	Simple_mode	9	-17.3716	8.72093	0.0815276	(-34.4646~-0.2786)
genus.Howardella.id.2000	putamen	Weighted_mode	9	-17.267	8.65668	0.0811866	(-34.2341~-0.2999)
genus.Intestinibacter.id.11345	amygdala	MR_Egger	14	16.6847	9.07992	0.0910043	(-1.1119~34.4814)
genus.Intestinibacter.id.11345	amygdala	Weighted_median	14	6.29763	3.20662	0.0495364	(0.0127~12.5826)
genus.Intestinibacter.id.11345	amygdala	Inverse_variance_weighted	14	5.40916	2.43221	0.0261509	(0.642~10.1763)
genus.Intestinibacter.id.11345	amygdala	Simple_mode	14	1.50701	4.90618	0.763583	(-8.1091~11.1231)
genus.Intestinibacter.id.11345	amygdala	Weighted_mode	14	6.92336	5.30806	0.214749	(-3.4804~17.3272)
genus.Intestinimonas.id.2062	putamen	MR_Egger	10	54.2675	29.7613	0.105696	(-4.0647~112.5997)
genus.Intestinimonas.id.2062	putamen	Weighted_median	10	22.4162	8.30167	0.00692973	(6.1449~38.6875)
genus.Intestinimonas.id.2062	putamen	Inverse_variance_weighted	10	15.0665	6.96551	0.0305401	(1.4141~28.7189)
genus.Intestinimonas.id.2062	putamen	Simple_mode	10	23.5283	14.6837	0.143545	(-5.2518~52.3084)
genus.Intestinimonas.id.2062	putamen	Weighted_mode	10	22.6393	14.1308	0.143592	(-5.0571~50.3357)
genus.LachnospiraceaeND3007group.id.11317	nucleus_accumbens	Inverse_variance_weighted	2	-9.79053	4.43216	0.0271762	(-18.4776~-1.1035)
genus.LachnospiraceaeUCG008.id.11328	cortical_GM	MR_Egger	11	34.9025	686.292	0.960551	(-1310.2302~1380.0353)
genus.LachnospiraceaeUCG008.id.11328	cortical_GM	Weighted_median	11	161.063	179.036	0.368326	(-189.8475~511.9738)
genus.LachnospiraceaeUCG008.id.11328	cortical_GM	Inverse_variance_weighted	11	256.938	129.342	0.0469781	(3.4273~510.4495)
genus.LachnospiraceaeUCG008.id.11328	cortical_GM	Simple_mode	11	100.493	323.686	0.762583	(-533.9315~734.9168)
genus.LachnospiraceaeUCG008.id.11328	cortical_GM	Weighted_mode	11	95.7779	297.347	0.754004	(-487.0227~678.5785)
genus.Lactococcus.id.1851	cerebellum_WM	MR_Egger	8	1.45918	53.3377	0.979062	(-103.0828~106.0011)
genus.Lactococcus.id.1851	cerebellum_WM	Weighted_median	8	29.5777	15.5247	0.0567537	(-0.8507~60.0062)
genus.Lactococcus.id.1851	cerebellum_WM	Inverse_variance_weighted	8	28.3198	12.4307	0.0227143	(3.9555~52.6841)
genus.Lactococcus.id.1851	cerebellum_WM	Simple_mode	8	29.0017	23.3836	0.254837	(-16.8302~74.8336)
genus.Lactococcus.id.1851	cerebellum_WM	Weighted_mode	8	29.0017	22.0822	0.230473	(-14.2794~72.2828)
genus.Methanobrevibacter.id.123	nucleus_accumbens	MR_Egger	6	-3.6408	3.79198	0.39136	(-11.0731~3.7915)
genus.Methanobrevibacter.id.123	nucleus_accumbens	Weighted_median	6	2.18323	1.3765	0.112723	(-0.5147~4.8812)
genus.Methanobrevibacter.id.123	nucleus_accumbens	Inverse_variance_weighted	6	2.1303	1.07165	0.0468266	(0.0299~4.2307)
genus.Methanobrevibacter.id.123	nucleus_accumbens	Simple_mode	6	2.36846	2.22954	0.336687	(-2.0014~6.7384)
genus.Methanobrevibacter.id.123	nucleus_accumbens	Weighted_mode	6	2.63649	2.14472	0.273652	(-1.5672~6.8401)
genus.Oxalobacter.id.2978	amygdala	MR_Egger	11	3.77359	9.63672	0.704475	(-15.1144~22.6616)
genus.Oxalobacter.id.2978	amygdala	Weighted_median	11	-3.9283	2.39291	0.100665	(-8.6184~0.7618)
genus.Oxalobacter.id.2978	amygdala	Inverse_variance_weighted	11	-4.40103	1.95616	0.02446	(-8.2351~-0.5669)
genus.Oxalobacter.id.2978	amygdala	Simple_mode	11	-4.70534	3.71952	0.234541	(-11.9956~2.5849)
genus.Oxalobacter.id.2978	amygdala	Weighted_mode	11	-4.78855	3.08738	0.151946	(-10.8398~1.2627)
genus.Oxalobacter.id.2978	cerebellum_GM	MR_Egger	11	-106.789	134.031	0.446102	(-369.4893~155.9104)
genus.Oxalobacter.id.2978	cerebellum_GM	Weighted_median	11	-93.729	37.301	0.0119786	(-166.8389~-20.6191)
genus.Oxalobacter.id.2978	cerebellum_GM	Inverse_variance_weighted	11	-58.8825	27.4939	0.0322215	(-112.7706~-4.9943)
genus.Oxalobacter.id.2978	cerebellum_GM	Simple_mode	11	-109.781	61.9037	0.106561	(-231.112~11.5504)
genus.Oxalobacter.id.2978	cerebellum_GM	Weighted_mode	11	-109.781	62.6743	0.110393	(-232.6224~13.0608)
genus.Oxalobacter.id.2978	nucleus_accumbens	MR_Egger	11	-6.28429	4.13376	0.162773	(-14.3865~1.8179)
genus.Oxalobacter.id.2978	nucleus_accumbens	Weighted_median	11	-1.22757	1.12199	0.27391	(-3.4267~0.9715)
genus.Oxalobacter.id.2978	nucleus_accumbens	Inverse_variance_weighted	11	-1.92594	0.855472	0.0243655	(-3.6027~-0.2492)
genus.Oxalobacter.id.2978	nucleus_accumbens	Simple_mode	11	-0.874644	1.84219	0.645139	(-4.4853~2.736)
genus.Oxalobacter.id.2978	nucleus_accumbens	Weighted_mode	11	-1.11473	1.69024	0.524466	(-4.4276~2.1981)
genus.Parabacteroides.id.954	putamen	MR_Egger	5	148.064	70.5625	0.126765	(9.7616~286.3666)
genus.Parabacteroides.id.954	putamen	Weighted_median	5	20.1246	14.7754	0.173186	(-8.8351~49.0843)
genus.Parabacteroides.id.954	putamen	Inverse_variance_weighted	5	27.4022	13.4991	0.0423633	(0.944~53.8605)
genus.Parabacteroides.id.954	putamen	Simple_mode	5	21.4	19.0897	0.32503	(-16.0158~58.8157)
genus.Parabacteroides.id.954	putamen	Weighted_mode	5	19.4706	19.2469	0.368939	(-18.2532~57.1945)
genus.Paraprevotella.id.962	cortical_GM	MR_Egger	11	-116.508	641.723	0.859955	(-1374.2843~1141.269)
genus.Paraprevotella.id.962	cortical_GM	Weighted_median	11	-270.492	176.908	0.126265	(-617.2322~76.2477)
genus.Paraprevotella.id.962	cortical_GM	Inverse_variance_weighted	11	-271.074	132.075	0.0401276	(-529.9402~-12.208)
genus.Paraprevotella.id.962	cortical_GM	Simple_mode	11	-299.681	286.279	0.319828	(-860.7874~261.4261)
genus.Paraprevotella.id.962	cortical_GM	Weighted_mode	11	-299.681	280.737	0.310848	(-849.9255~250.5642)
genus.Paraprevotella.id.962	mean_thickness	MR_Egger	11	-0.283797	3.09075	0.928851	(-6.3417~5.7741)
genus.Paraprevotella.id.962	mean_thickness	Weighted_median	11	-1.16474	0.860524	0.17589	(-2.8514~0.5219)
genus.Paraprevotella.id.962	mean_thickness	Inverse_variance_weighted	11	-1.26174	0.638234	0.04805	(-2.5127~-0.0108)
genus.Paraprevotella.id.962	mean_thickness	Simple_mode	11	-1.09642	1.3355	0.430795	(-3.714~1.5212)
genus.Paraprevotella.id.962	mean_thickness	Weighted_mode	11	-1.11743	1.2693	0.399332	(-3.6053~1.3704)
genus.Paraprevotella.id.962	putamen	MR_Egger	11	-26.9656	23.8714	0.287843	(-73.7535~19.8223)
genus.Paraprevotella.id.962	putamen	Weighted_median	11	-10.1532	6.54364	0.120756	(-22.9787~2.6724)
genus.Paraprevotella.id.962	putamen	Inverse_variance_weighted	11	-11.958	4.81178	0.01295	(-21.3891~-2.5269)
genus.Paraprevotella.id.962	putamen	Simple_mode	11	-26.0211	12.5968	0.0657571	(-50.7109~-1.3314)
genus.Paraprevotella.id.962	putamen	Weighted_mode	11	-25.6476	13.8112	0.0929703	(-52.7176~1.4224)
genus.Paraprevotella.id.962	total_brain	MR_Egger	11	-836.619	1020.23	0.433378	(-2836.2614~1163.0243)
genus.Paraprevotella.id.962	total_brain	Weighted_median	11	-479.164	292.204	0.101042	(-1051.8835~93.5565)
genus.Paraprevotella.id.962	total_brain	Inverse_variance_weighted	11	-561.518	209.526	0.00736346	(-972.1893~-150.847)
genus.Paraprevotella.id.962	total_brain	Simple_mode	11	-489.939	451.889	0.303722	(-1375.6406~395.7634)
genus.Paraprevotella.id.962	total_brain	Weighted_mode	11	-489.939	446.709	0.298449	(-1365.4885~385.6113)
genus.Peptococcus.id.2037	cerebellum_WM	MR_Egger	11	-10.3944	47.1771	0.830533	(-102.8615~82.0727)
genus.Peptococcus.id.2037	cerebellum_WM	Weighted_median	11	-26.5929	15.9566	0.0955984	(-57.8679~4.682)
genus.Peptococcus.id.2037	cerebellum_WM	Inverse_variance_weighted	11	-27.5513	12.5408	0.0280254	(-52.1312~-2.9713)
genus.Peptococcus.id.2037	cerebellum_WM	Simple_mode	11	-23.6855	25.6358	0.377281	(-73.9317~26.5607)
genus.Peptococcus.id.2037	cerebellum_WM	Weighted_mode	11	-28.8483	22.8739	0.235868	(-73.6812~15.9845)
genus.Prevotella7.id.11182	putamen	MR_Egger	9	18.6242	25.6276	0.490977	(-31.606~68.8544)
genus.Prevotella7.id.11182	putamen	Weighted_median	9	9.7377	4.83048	0.0438119	(0.27~19.2054)
genus.Prevotella7.id.11182	putamen	Inverse_variance_weighted	9	10.1369	3.56164	0.00442548	(3.1561~17.1177)
genus.Prevotella7.id.11182	putamen	Simple_mode	9	10.5657	7.36893	0.18953	(-3.8774~25.0088)
genus.Prevotella7.id.11182	putamen	Weighted_mode	9	9.55695	7.70795	0.250153	(-5.5506~24.6645)
genus.RuminococcaceaeNK4A214group.id.11358	cerebellum_GM	MR_Egger	12	-197.601	212.572	0.374487	(-614.2417~219.0396)
genus.RuminococcaceaeNK4A214group.id.11358	cerebellum_GM	Weighted_median	12	-104.427	70.5819	0.139003	(-242.7673~33.9136)
genus.RuminococcaceaeNK4A214group.id.11358	cerebellum_GM	Inverse_variance_weighted	12	-131.965	53.6701	0.0139398	(-237.158~-26.7713)
genus.RuminococcaceaeNK4A214group.id.11358	cerebellum_GM	Simple_mode	12	-97.8689	111.355	0.398251	(-316.1239~120.3861)
genus.RuminococcaceaeNK4A214group.id.11358	cerebellum_GM	Weighted_mode	12	-94.8154	117.651	0.437373	(-325.4111~135.7804)
genus.RuminococcaceaeNK4A214group.id.11358	cortical_GM	MR_Egger	12	-447.895	807.394	0.591262	(-2030.388~1134.5975)
genus.RuminococcaceaeNK4A214group.id.11358	cortical_GM	Weighted_median	12	-349.274	279.881	0.212053	(-897.8396~199.292)
genus.RuminococcaceaeNK4A214group.id.11358	cortical_GM	Inverse_variance_weighted	12	-598.952	204.86	0.00345887	(-1000.4786~-197.426)
genus.RuminococcaceaeNK4A214group.id.11358	cortical_GM	Simple_mode	12	-267.113	444.184	0.559791	(-1137.7128~603.487)
genus.RuminococcaceaeNK4A214group.id.11358	cortical_GM	Weighted_mode	12	-258.139	412.164	0.543894	(-1065.9801~549.7014)
genus.RuminococcaceaeNK4A214group.id.11358	mean_thickness	MR_Egger	12	1.1086	4.67123	0.817197	(-8.047~10.2642)
genus.RuminococcaceaeNK4A214group.id.11358	mean_thickness	Weighted_median	12	-1.72608	1.37111	0.20807	(-4.4135~0.9613)
genus.RuminococcaceaeNK4A214group.id.11358	mean_thickness	Inverse_variance_weighted	12	-2.32524	1.16107	0.0452119	(-4.6009~-0.0496)
genus.RuminococcaceaeNK4A214group.id.11358	mean_thickness	Simple_mode	12	-1.61081	2.57759	0.544764	(-6.6629~3.4413)
genus.RuminococcaceaeNK4A214group.id.11358	mean_thickness	Weighted_mode	12	-1.66616	2.33597	0.490539	(-6.2447~2.9123)
genus.RuminococcaceaeUCG002.id.11360	cortical_GM	MR_Egger	18	-321.644	918.884	0.730876	(-2122.6574~1479.3687)
genus.RuminococcaceaeUCG002.id.11360	cortical_GM	Weighted_median	18	246.081	237.54	0.300223	(-219.4972~711.6588)
genus.RuminococcaceaeUCG002.id.11360	cortical_GM	Inverse_variance_weighted	18	412.782	167.166	0.0135382	(85.1358~740.4272)
genus.RuminococcaceaeUCG002.id.11360	cortical_GM	Simple_mode	18	140.434	390.656	0.72366	(-625.2508~906.1197)
genus.RuminococcaceaeUCG002.id.11360	cortical_GM	Weighted_mode	18	165.702	365.232	0.65579	(-550.1528~881.5575)
genus.RuminococcaceaeUCG002.id.11360	mean_thickness	MR_Egger	18	0.372058	4.71702	0.93811	(-8.8733~9.6174)
genus.RuminococcaceaeUCG002.id.11360	mean_thickness	Weighted_median	18	1.9369	1.14419	0.0904929	(-0.3057~4.1795)
genus.RuminococcaceaeUCG002.id.11360	mean_thickness	Inverse_variance_weighted	18	2.04853	0.843052	0.0151031	(0.3961~3.7009)
genus.RuminococcaceaeUCG002.id.11360	mean_thickness	Simple_mode	18	1.78274	1.85856	0.350901	(-1.86~5.4255)
genus.RuminococcaceaeUCG002.id.11360	mean_thickness	Weighted_mode	18	1.60242	1.89145	0.408658	(-2.1048~5.3097)
genus.RuminococcaceaeUCG002.id.11360	surface_area	MR_Egger	18	62.5718	171.012	0.719239	(-272.6117~397.7553)
genus.RuminococcaceaeUCG002.id.11360	surface_area	Weighted_median	18	-53.3807	44.1503	0.226637	(-139.9154~33.154)
genus.RuminococcaceaeUCG002.id.11360	surface_area	Inverse_variance_weighted	18	-67.0126	31.2123	0.0317935	(-128.1887~-5.8366)
genus.RuminococcaceaeUCG002.id.11360	surface_area	Simple_mode	18	-81.5542	79.078	0.316844	(-236.547~73.4386)
genus.RuminococcaceaeUCG002.id.11360	surface_area	Weighted_mode	18	-61.2063	77.9065	0.442892	(-213.903~91.4904)
genus.RuminococcaceaeUCG010.id.11367	pallidum	MR_Egger	5	47.9408	79.7824	0.590277	(-108.4327~204.3144)
genus.RuminococcaceaeUCG010.id.11367	pallidum	Weighted_median	5	-5.01809	6.17647	0.416532	(-17.124~7.0878)
genus.RuminococcaceaeUCG010.id.11367	pallidum	Inverse_variance_weighted	5	-9.84974	4.40572	0.0253734	(-18.485~-1.2145)
genus.RuminococcaceaeUCG010.id.11367	pallidum	Simple_mode	5	-3.18061	8.05401	0.713063	(-18.9665~12.6053)
genus.RuminococcaceaeUCG010.id.11367	pallidum	Weighted_mode	5	-3.10353	8.27288	0.726597	(-19.3184~13.1113)
genus.RuminococcaceaeUCG013.id.11370	pallidum	MR_Egger	11	0.174766	15.7345	0.99138	(-30.6648~31.0143)
genus.RuminococcaceaeUCG013.id.11370	pallidum	Weighted_median	11	-4.7369	4.93105	0.33674	(-14.4018~4.928)
genus.RuminococcaceaeUCG013.id.11370	pallidum	Inverse_variance_weighted	11	-7.74627	3.70857	0.0367303	(-15.0151~-0.4775)
genus.RuminococcaceaeUCG013.id.11370	pallidum	Simple_mode	11	-16.0378	9.52115	0.123	(-34.6993~2.6236)
genus.RuminococcaceaeUCG013.id.11370	pallidum	Weighted_mode	11	2.29468	8.40013	0.79028	(-14.1696~18.7589)
genus.RuminococcaceaeUCG014.id.11371	caudate	MR_Egger	10	3.82075	17.0935	0.828733	(-29.6825~37.324)
genus.RuminococcaceaeUCG014.id.11371	caudate	Weighted_median	10	13.6434	6.02082	0.0234488	(1.8426~25.4442)
genus.RuminococcaceaeUCG014.id.11371	caudate	Inverse_variance_weighted	10	10.0444	4.49932	0.0255861	(1.2258~18.8631)
genus.RuminococcaceaeUCG014.id.11371	caudate	Simple_mode	10	14.2065	9.49518	0.168825	(-4.4041~32.817)
genus.RuminococcaceaeUCG014.id.11371	caudate	Weighted_mode	10	14.0333	9.356	0.167869	(-4.3045~32.3711)
genus.Ruminococcus2.id.11374	hippocampus	MR_Egger	11	1.45075	25.4004	0.955701	(-48.334~51.2355)
genus.Ruminococcus2.id.11374	hippocampus	Weighted_median	11	10.4562	6.72476	0.119974	(-2.7243~23.6367)
genus.Ruminococcus2.id.11374	hippocampus	Inverse_variance_weighted	11	14.4563	5.12974	0.0048302	(4.4021~24.5106)
genus.Ruminococcus2.id.11374	hippocampus	Simple_mode	11	10.3771	10.9669	0.366342	(-11.1181~31.8722)
genus.Ruminococcus2.id.11374	hippocampus	Weighted_mode	11	10.5609	10.2235	0.325938	(-9.4771~30.599)
genus.Sellimonas.id.14369	putamen	MR_Egger	7	-8.32201	21.9127	0.719705	(-51.2709~34.6269)
genus.Sellimonas.id.14369	putamen	Weighted_median	7	-9.8159	5.03079	0.0510376	(-19.6762~0.0445)
genus.Sellimonas.id.14369	putamen	Inverse_variance_weighted	7	-8.29005	3.75169	0.027127	(-15.6434~-0.9367)
genus.Sellimonas.id.14369	putamen	Simple_mode	7	-13.7398	8.01409	0.137271	(-29.4475~1.9678)
genus.Sellimonas.id.14369	putamen	Weighted_mode	7	-13.2915	7.78345	0.138567	(-28.547~1.9641)
genus.Slackia.id.825	putamen	MR_Egger	5	50.5112	61.0474	0.468678	(-69.1418~170.1642)
genus.Slackia.id.825	putamen	Weighted_median	5	-13.2474	8.54051	0.120871	(-29.9868~3.492)
genus.Slackia.id.825	putamen	Inverse_variance_weighted	5	-15.4839	6.64206	0.0197437	(-28.5023~-2.4654)
genus.Slackia.id.825	putamen	Simple_mode	5	-11.0475	11.828	0.403176	(-34.2304~12.1355)
genus.Slackia.id.825	putamen	Weighted_mode	5	-11.5632	11.0119	0.35294	(-33.1465~10.0201)
genus.Subdoligranulum.id.2070	putamen	MR_Egger	9	-23.681	32.5222	0.490157	(-87.4246~40.0625)
genus.Subdoligranulum.id.2070	putamen	Weighted_median	9	17.0521	10.513	0.104802	(-3.5533~37.6575)
genus.Subdoligranulum.id.2070	putamen	Inverse_variance_weighted	9	17.5573	7.96626	0.0275275	(1.9434~33.1712)
genus.Subdoligranulum.id.2070	putamen	Simple_mode	9	15.3993	16.1676	0.368741	(-16.2892~47.0878)
genus.Subdoligranulum.id.2070	putamen	Weighted_mode	9	15.3993	15.8905	0.360882	(-15.746~46.5447)
genus.Sutterella.id.2896	putamen	MR_Egger	11	-62.3076	67.8856	0.382644	(-195.3634~70.7481)
genus.Sutterella.id.2896	putamen	Weighted_median	11	-10.0566	8.15374	0.217437	(-26.0379~5.9247)
genus.Sutterella.id.2896	putamen	Inverse_variance_weighted	11	-17.2194	6.19649	0.00545433	(-29.3646~-5.0743)
genus.Sutterella.id.2896	putamen	Simple_mode	11	-7.04832	12.7639	0.592933	(-32.0656~17.9689)
genus.Sutterella.id.2896	putamen	Weighted_mode	11	-7.19564	12.477	0.576884	(-31.6506~17.2593)
genus.Turicibacter.id.2162	nucleus_accumbens	MR_Egger	8	-11.6953	6.90815	0.141405	(-25.2353~1.8447)
genus.Turicibacter.id.2162	nucleus_accumbens	Weighted_median	8	3.5796	1.92475	0.0629166	(-0.1929~7.3521)
genus.Turicibacter.id.2162	nucleus_accumbens	Inverse_variance_weighted	8	3.93591	1.73435	0.0232448	(0.5366~7.3352)
genus.Turicibacter.id.2162	nucleus_accumbens	Simple_mode	8	4.60342	2.94144	0.161557	(-1.1618~10.3687)
genus.Turicibacter.id.2162	nucleus_accumbens	Weighted_mode	8	4.44553	3.28277	0.217759	(-1.9887~10.8798)
genus.Tyzzerella3.id.11335	cerebellum_GM	MR_Egger	11	-127.441	192.634	0.524822	(-505.0033~250.1222)
genus.Tyzzerella3.id.11335	cerebellum_GM	Weighted_median	11	84.164	42.1751	0.0459793	(1.5007~166.8273)
genus.Tyzzerella3.id.11335	cerebellum_GM	Inverse_variance_weighted	11	73.113	31.2567	0.0193293	(11.85~134.3761)
genus.Tyzzerella3.id.11335	cerebellum_GM	Simple_mode	11	93.6743	66.0449	0.186494	(-35.7738~223.1223)
genus.Tyzzerella3.id.11335	cerebellum_GM	Weighted_mode	11	93.6743	62.8303	0.166839	(-29.4731~216.8216)
genus.unknowngenus.id.1000001215	pallidum	MR_Egger	6	17.5203	12.4135	0.230967	(-6.8101~41.8507)
genus.unknowngenus.id.1000001215	pallidum	Weighted_median	6	9.81185	3.34796	0.00338204	(3.2498~16.3738)
genus.unknowngenus.id.1000001215	pallidum	Inverse_variance_weighted	6	9.544	2.61978	0.000269426	(4.4092~14.6788)
genus.unknowngenus.id.1000001215	pallidum	Simple_mode	6	10.5573	4.99727	0.0883294	(0.7626~20.3519)
genus.unknowngenus.id.1000001215	pallidum	Weighted_mode	6	11.1201	4.85078	0.0704345	(1.6126~20.6276)
genus.unknowngenus.id.1000005479	cerebral_WM	MR_Egger	8	456.257	605.96	0.47997	(-731.4252~1643.939)
genus.unknowngenus.id.1000005479	cerebral_WM	Weighted_median	8	189.189	170.25	0.266464	(-144.5013~522.8801)
genus.unknowngenus.id.1000005479	cerebral_WM	Inverse_variance_weighted	8	268.785	125.557	0.0322944	(22.694~514.8766)
genus.unknowngenus.id.1000005479	cerebral_WM	Simple_mode	8	101.084	257.109	0.705903	(-402.8491~605.0173)
genus.unknowngenus.id.1000005479	cerebral_WM	Weighted_mode	8	84.0784	244.014	0.740542	(-394.1883~562.3451)
genus.unknowngenus.id.1000005479	surface_area	MR_Egger	8	177.502	146.996	0.272666	(-110.6112~465.6145)
genus.unknowngenus.id.1000005479	surface_area	Weighted_median	8	61.6308	42.8416	0.150271	(-22.3387~145.6003)
genus.unknowngenus.id.1000005479	surface_area	Inverse_variance_weighted	8	62.6036	30.6802	0.0412987	(2.4703~122.7369)
genus.unknowngenus.id.1000005479	surface_area	Simple_mode	8	78.5265	71.1008	0.305914	(-60.831~217.884)
genus.unknowngenus.id.1000005479	surface_area	Weighted_mode	8	53.1886	67.4246	0.456075	(-78.9636~185.3408)
genus.unknowngenus.id.1868	surface_area	MR_Egger	10	53.5231	163.68	0.752061	(-267.2902~374.3364)
genus.unknowngenus.id.1868	surface_area	Weighted_median	10	-56.847	41.4748	0.170487	(-138.1375~24.4436)
genus.unknowngenus.id.1868	surface_area	Inverse_variance_weighted	10	-61.0973	30.5327	0.0453874	(-120.9414~-1.2532)
genus.unknowngenus.id.1868	surface_area	Simple_mode	10	-39.9458	65.936	0.559596	(-169.1804~89.2888)
genus.unknowngenus.id.1868	surface_area	Weighted_mode	10	-62.3053	66.7265	0.37481	(-193.0893~68.4787)
genus.unknowngenus.id.2001	lateral_ventricles	MR_Egger	8	-184.696	144.606	0.248717	(-468.1241~98.7331)
genus.unknowngenus.id.2001	lateral_ventricles	Weighted_median	8	-62.7434	43.0473	0.144966	(-147.1162~21.6294)
genus.unknowngenus.id.2001	lateral_ventricles	Inverse_variance_weighted	8	-78.5857	31.0388	0.011346	(-139.4217~-17.7497)
genus.unknowngenus.id.2001	lateral_ventricles	Simple_mode	8	-51.8039	62.6295	0.43544	(-174.5577~70.95)
genus.unknowngenus.id.2001	lateral_ventricles	Weighted_mode	8	-46.5184	65.8381	0.502675	(-175.5611~82.5243)
genus.unknowngenus.id.2041	surface_area	MR_Egger	10	93.3274	207.008	0.664074	(-312.4083~499.0631)
genus.unknowngenus.id.2041	surface_area	Weighted_median	10	106.197	42.4464	0.0123527	(23.002~189.3921)
genus.unknowngenus.id.2041	surface_area	Inverse_variance_weighted	10	86.2356	32.9966	0.00896279	(21.5623~150.9088)
genus.unknowngenus.id.2041	surface_area	Simple_mode	10	131.304	74.1982	0.110571	(-14.125~276.7321)
genus.unknowngenus.id.2041	surface_area	Weighted_mode	10	117.919	74.755	0.149156	(-28.6003~264.4392)
genus.unknowngenus.id.2755	hippocampus	MR_Egger	11	24.1262	16.7301	0.183159	(-8.6648~56.9172)
genus.unknowngenus.id.2755	hippocampus	Weighted_median	11	5.09677	4.67353	0.275466	(-4.0634~14.2569)
genus.unknowngenus.id.2755	hippocampus	Inverse_variance_weighted	11	7.59503	3.58438	0.0340966	(0.5697~14.6204)
genus.unknowngenus.id.2755	hippocampus	Simple_mode	11	4.37585	8.1295	0.602166	(-11.558~20.3097)
genus.unknowngenus.id.2755	hippocampus	Weighted_mode	11	4.12006	7.63575	0.601297	(-10.846~19.0861)
genus.unknowngenus.id.2755	nucleus_accumbens	MR_Egger	11	9.58161	5.5159	0.116382	(-1.2296~20.3928)
genus.unknowngenus.id.2755	nucleus_accumbens	Weighted_median	11	2.97816	1.55613	0.0556431	(-0.0719~6.0282)
genus.unknowngenus.id.2755	nucleus_accumbens	Inverse_variance_weighted	11	2.5809	1.17111	0.0275374	(0.2855~4.8763)
genus.unknowngenus.id.2755	nucleus_accumbens	Simple_mode	11	3.37314	2.57649	0.219751	(-1.6768~8.4231)
genus.unknowngenus.id.2755	nucleus_accumbens	Weighted_mode	11	3.33598	2.66466	0.239084	(-1.8868~8.5587)
genus.unknowngenus.id.826	amygdala	MR_Egger	10	-16.9708	14.0213	0.260686	(-44.4526~10.511)
genus.unknowngenus.id.826	amygdala	Weighted_median	10	-7.61832	4.16609	0.0674519	(-15.7838~0.5472)
genus.unknowngenus.id.826	amygdala	Inverse_variance_weighted	10	-7.07938	3.16118	0.0251253	(-13.2753~-0.8835)
genus.unknowngenus.id.826	amygdala	Simple_mode	10	-9.44686	6.48598	0.179237	(-22.1594~3.2657)
genus.unknowngenus.id.826	amygdala	Weighted_mode	10	-8.76255	6.4713	0.208736	(-21.4463~3.9212)
genus.Victivallis.id.2256	thalamus	MR_Egger	8	-57.6091	36.3873	0.164461	(-128.9283~13.7101)
genus.Victivallis.id.2256	thalamus	Weighted_median	8	-6.50152	4.9259	0.18688	(-16.1563~3.1532)
genus.Victivallis.id.2256	thalamus	Inverse_variance_weighted	8	-7.56548	3.76578	0.044536	(-14.9464~-0.1846)
genus.Victivallis.id.2256	thalamus	Simple_mode	8	-6.2591	7.60968	0.437899	(-21.1741~8.6559)
genus.Victivallis.id.2256	thalamus	Weighted_mode	8	-5.89769	7.98547	0.484199	(-21.5492~9.7538)
order.Bifidobacteriales.id.432	cerebral_WM	MR_Egger	9	-1218.23	964	0.246787	(-3107.6661~671.2129)
order.Bifidobacteriales.id.432	cerebral_WM	Weighted_median	9	534.561	264.681	0.0434203	(15.7867~1053.3357)
order.Bifidobacteriales.id.432	cerebral_WM	Inverse_variance_weighted	9	425.685	192.649	0.0271299	(48.0935~803.2763)
order.Bifidobacteriales.id.432	cerebral_WM	Simple_mode	9	477.583	426.705	0.295517	(-358.7589~1313.9247)
order.Bifidobacteriales.id.432	cerebral_WM	Weighted_mode	9	527.497	435.2	0.260062	(-325.4954~1380.4902)
order.Burkholderiales.id.2874	cerebellum_GM	MR_Egger	10	-172.141	211.24	0.438709	(-586.1717~241.8889)
order.Burkholderiales.id.2874	cerebellum_GM	Weighted_median	10	-92.2287	71.619	0.197827	(-232.6019~48.1445)
order.Burkholderiales.id.2874	cerebellum_GM	Inverse_variance_weighted	10	-115.107	56.3281	0.0410022	(-225.5102~-4.7039)
order.Burkholderiales.id.2874	cerebellum_GM	Simple_mode	10	-30.1696	116.823	0.802022	(-259.1419~198.8027)
order.Burkholderiales.id.2874	cerebellum_GM	Weighted_mode	10	-40.8009	121.384	0.744477	(-278.7138~197.1121)
order.Clostridiales.id.1863	pallidum	MR_Egger	13	16.6496	16.738	0.341252	(-16.1569~49.456)
order.Clostridiales.id.1863	pallidum	Weighted_median	13	4.02656	4.67994	0.389576	(-5.1461~13.1992)
order.Clostridiales.id.1863	pallidum	Inverse_variance_weighted	13	6.79813	3.40389	0.0458073	(0.1265~13.4697)
order.Clostridiales.id.1863	pallidum	Simple_mode	13	-1.76179	8.06501	0.83075	(-17.5692~14.0456)
order.Clostridiales.id.1863	pallidum	Weighted_mode	13	-0.747205	8.12888	0.928279	(-16.6798~15.1854)
order.Clostridiales.id.1863	total_brain	MR_Egger	13	-274.184	1618.67	0.868566	(-3446.7748~2898.4073)
order.Clostridiales.id.1863	total_brain	Weighted_median	13	-826.033	435.511	0.0578679	(-1679.6348~27.5689)
order.Clostridiales.id.1863	total_brain	Inverse_variance_weighted	13	-654.277	329.143	0.0468318	(-1299.3976~-9.1561)
order.Clostridiales.id.1863	total_brain	Simple_mode	13	-1012.86	716.084	0.182652	(-2416.3836~390.6663)
order.Clostridiales.id.1863	total_brain	Weighted_mode	13	-1012.86	737.286	0.194633	(-2457.9399~432.2226)
order.Enterobacteriales.id.3468	cerebellum_GM	MR_Egger	6	166.14	417.129	0.710757	(-651.4331~983.714)
order.Enterobacteriales.id.3468	cerebellum_GM	Weighted_median	6	119.053	83.2437	0.152666	(-44.1045~282.2108)
order.Enterobacteriales.id.3468	cerebellum_GM	Inverse_variance_weighted	6	159.96	65.6324	0.0148012	(31.3202~288.5991)
order.Enterobacteriales.id.3468	cerebellum_GM	Simple_mode	6	85.2735	118.353	0.503483	(-146.6982~317.2452)
order.Enterobacteriales.id.3468	cerebellum_GM	Weighted_mode	6	102.705	119.716	0.430139	(-131.9382~337.3486)
order.Enterobacteriales.id.3468	pallidum	MR_Egger	6	-36.4567	30.5878	0.299191	(-96.4088~23.4954)
order.Enterobacteriales.id.3468	pallidum	Weighted_median	6	14.1046	5.94632	0.0176929	(2.4498~25.7593)
order.Enterobacteriales.id.3468	pallidum	Inverse_variance_weighted	6	11.3316	5.70694	0.0470791	(0.146~22.5172)
order.Enterobacteriales.id.3468	pallidum	Simple_mode	6	15.3445	10.158	0.191286	(-4.5652~35.2542)
order.Enterobacteriales.id.3468	pallidum	Weighted_mode	6	14.8356	10.3099	0.20969	(-5.3718~35.0429)
order.Enterobacteriales.id.3468	thalamus	MR_Egger	6	-61.2343	54.5453	0.324421	(-168.1432~45.6745)
order.Enterobacteriales.id.3468	thalamus	Weighted_median	6	16.6049	12.7262	0.191965	(-8.3383~41.5482)
order.Enterobacteriales.id.3468	thalamus	Inverse_variance_weighted	6	22.0162	8.99319	0.0143614	(4.3895~39.6429)
order.Enterobacteriales.id.3468	thalamus	Simple_mode	6	10.478	19.6953	0.617503	(-28.1248~49.0808)
order.Enterobacteriales.id.3468	thalamus	Weighted_mode	6	7.59432	19.2977	0.710146	(-30.2292~45.4178)
order.Gastranaerophilales.id.1591	pallidum	MR_Egger	6	17.5203	12.4135	0.230967	(-6.8101~41.8507)
order.Gastranaerophilales.id.1591	pallidum	Weighted_median	6	9.81185	3.26764	0.00267569	(3.4073~16.2164)
order.Gastranaerophilales.id.1591	pallidum	Inverse_variance_weighted	6	9.544	2.61978	0.000269426	(4.4092~14.6788)
order.Gastranaerophilales.id.1591	pallidum	Simple_mode	6	10.5573	4.96325	0.0867235	(0.8293~20.2852)
order.Gastranaerophilales.id.1591	pallidum	Weighted_mode	6	11.1201	4.87448	0.0714226	(1.5661~20.6741)
order.Lactobacillales.id.1800	hippocampus	MR_Egger	9	-33.7377	34.3676	0.358965	(-101.0981~33.6228)
order.Lactobacillales.id.1800	hippocampus	Weighted_median	9	-10.5361	7.79321	0.176387	(-25.8108~4.7385)
order.Lactobacillales.id.1800	hippocampus	Inverse_variance_weighted	9	-13.9871	6.48912	0.0311248	(-26.7058~-1.2685)
order.Lactobacillales.id.1800	hippocampus	Simple_mode	9	-9.44566	9.89618	0.36779	(-28.8422~9.9508)
order.Lactobacillales.id.1800	hippocampus	Weighted_mode	9	-9.89602	10.1542	0.358314	(-29.7982~10.0062)
order.Methanobacteriales.id.120	cerebellum_GM	MR_Egger	10	-39.3044	109.925	0.729926	(-254.7581~176.1493)
order.Methanobacteriales.id.120	cerebellum_GM	Weighted_median	10	59.6445	35.6936	0.0947191	(-10.315~129.604)
order.Methanobacteriales.id.120	cerebellum_GM	Inverse_variance_weighted	10	60.3545	26.4793	0.0226484	(8.4552~112.2539)
order.Methanobacteriales.id.120	cerebellum_GM	Simple_mode	10	42.0669	58.2644	0.488628	(-72.1314~156.2652)
order.Methanobacteriales.id.120	cerebellum_GM	Weighted_mode	10	47.3601	53.3082	0.397437	(-57.124~151.8442)
order.Rhodospirillales.id.2667	nucleus_accumbens	MR_Egger	12	11.5881	6.60105	0.109701	(-1.3499~24.5262)
order.Rhodospirillales.id.2667	nucleus_accumbens	Weighted_median	12	3.18623	1.51358	0.0352825	(0.2196~6.1528)
order.Rhodospirillales.id.2667	nucleus_accumbens	Inverse_variance_weighted	12	2.41902	1.12515	0.0315584	(0.2137~4.6243)
order.Rhodospirillales.id.2667	nucleus_accumbens	Simple_mode	12	3.97667	2.60646	0.155309	(-1.132~9.0853)
order.Rhodospirillales.id.2667	nucleus_accumbens	Weighted_mode	12	3.85807	2.59588	0.165308	(-1.2299~8.946)
order.Verrucomicrobiales.id.4030	cerebellum_WM	MR_Egger	9	-62.629	125.723	0.633645	(-309.0457~183.7877)
order.Verrucomicrobiales.id.4030	cerebellum_WM	Weighted_median	9	-45.3527	22.0894	0.0400584	(-88.6479~-2.0575)
order.Verrucomicrobiales.id.4030	cerebellum_WM	Inverse_variance_weighted	9	-37.458	18.9305	0.0478489	(-74.5618~-0.3542)
order.Verrucomicrobiales.id.4030	cerebellum_WM	Simple_mode	9	-53.0735	35.0745	0.168695	(-121.8195~15.6726)
order.Verrucomicrobiales.id.4030	cerebellum_WM	Weighted_mode	9	-53.0735	34.0635	0.157832	(-119.838~13.691)
phylum.Cyanobacteria.id.1500	pallidum	MR_Egger	7	22.0167	9.0753	0.0596741	(4.2291~39.8043)
phylum.Cyanobacteria.id.1500	pallidum	Weighted_median	7	7.61976	3.90539	0.0510466	(-0.0348~15.2743)
phylum.Cyanobacteria.id.1500	pallidum	Inverse_variance_weighted	7	7.68207	2.86226	0.00727656	(2.072~13.2921)
phylum.Cyanobacteria.id.1500	pallidum	Simple_mode	7	12.6325	6.64609	0.106062	(-0.3939~25.6588)
phylum.Cyanobacteria.id.1500	pallidum	Weighted_mode	7	12.8159	6.51255	0.0966332	(0.0513~25.5805)
phylum.Firmicutes.id.1672	pallidum	MR_Egger	11	27.3964	17.4378	0.150609	(-6.7816~61.5744)
phylum.Firmicutes.id.1672	pallidum	Weighted_median	11	10.8072	5.36447	0.0439473	(0.2929~21.3216)
phylum.Firmicutes.id.1672	pallidum	Inverse_variance_weighted	11	10.7728	3.81354	0.00472998	(3.2982~18.2473)
phylum.Firmicutes.id.1672	pallidum	Simple_mode	11	15.0309	9.36216	0.139466	(-3.3189~33.3808)
phylum.Firmicutes.id.1672	pallidum	Weighted_mode	11	13.4684	8.75681	0.155056	(-3.695~30.6317)
phylum.Verrucomicrobia.id.3982	putamen	MR_Egger	10	-20.2958	30.2636	0.52134	(-79.6123~39.0208)
phylum.Verrucomicrobia.id.3982	putamen	Weighted_median	10	-19.8391	8.38601	0.0179939	(-36.2757~-3.4026)
phylum.Verrucomicrobia.id.3982	putamen	Inverse_variance_weighted	10	-18.1499	7.08755	0.0104429	(-32.0414~-4.2583)
phylum.Verrucomicrobia.id.3982	putamen	Simple_mode	10	-20.7304	14.6083	0.189565	(-49.3627~7.9018)
phylum.Verrucomicrobia.id.3982	putamen	Weighted_mode	10	-20.7304	15.7883	0.221666	(-51.6756~10.2147)

## Sheet: Table S4
Table S4. The causal effect of gut microbiota on age-dependent linear change rate of brain structure across the lifespan
Exposure	Outcome	Method	No. of SNPs	Beta	Se	P value	95% CI
class.Alphaproteobacteria.id.2379	linear_change_rate_hippocampus	MR_Egger	6	-0.743133	0.967468	0.485251	(-2.6394~1.1531)
class.Alphaproteobacteria.id.2379	linear_change_rate_hippocampus	Weighted_median	6	-0.804979	0.31201	0.00988071	(-1.4165~-0.1934)
class.Alphaproteobacteria.id.2379	linear_change_rate_hippocampus	Inverse_variance_weighted	6	-0.782954	0.249403	0.00169344	(-1.2718~-0.2941)
class.Alphaproteobacteria.id.2379	linear_change_rate_hippocampus	Simple_mode	6	-0.820308	0.412606	0.103499	(-1.629~-0.0116)
class.Alphaproteobacteria.id.2379	linear_change_rate_hippocampus	Weighted_mode	6	-0.820308	0.450245	0.128093	(-1.7028~0.0622)
class.Bacteroidia.id.912	linear_change_rate_pallidum	MR_Egger	8	0.0167582	1.14255	0.988773	(-2.2226~2.2562)
class.Bacteroidia.id.912	linear_change_rate_pallidum	Weighted_median	8	-0.388416	0.311884	0.21299	(-0.9997~0.2229)
class.Bacteroidia.id.912	linear_change_rate_pallidum	Inverse_variance_weighted	8	-0.501062	0.222409	0.0242661	(-0.937~-0.0651)
class.Bacteroidia.id.912	linear_change_rate_pallidum	Simple_mode	8	-0.336904	0.461464	0.48905	(-1.2414~0.5676)
class.Bacteroidia.id.912	linear_change_rate_pallidum	Weighted_mode	8	-0.318323	0.468805	0.518944	(-1.2372~0.6005)
class.Bacteroidia.id.912	linear_change_rate_surface_area	MR_Egger	8	-3.37107	14.5696	0.824711	(-31.9275~25.1854)
class.Bacteroidia.id.912	linear_change_rate_surface_area	Weighted_median	8	-4.64704	3.51554	0.186216	(-11.5375~2.2434)
class.Bacteroidia.id.912	linear_change_rate_surface_area	Inverse_variance_weighted	8	-6.4297	2.63294	0.0146054	(-11.5903~-1.2691)
class.Bacteroidia.id.912	linear_change_rate_surface_area	Simple_mode	8	-4.62866	5.72324	0.445273	(-15.8462~6.5889)
class.Bacteroidia.id.912	linear_change_rate_surface_area	Weighted_mode	8	-4.3548	5.6038	0.462539	(-15.3382~6.6286)
class.Verrucomicrobiae.id.4029	linear_change_rate_pallidum	MR_Egger	9	0.309865	1.09954	0.786237	(-1.8452~2.465)
class.Verrucomicrobiae.id.4029	linear_change_rate_pallidum	Weighted_median	9	-0.362687	0.215427	0.0922645	(-0.7849~0.0596)
class.Verrucomicrobiae.id.4029	linear_change_rate_pallidum	Inverse_variance_weighted	9	-0.423807	0.169836	0.0125822	(-0.7567~-0.0909)
class.Verrucomicrobiae.id.4029	linear_change_rate_pallidum	Simple_mode	9	-0.331536	0.300779	0.302402	(-0.9211~0.258)
class.Verrucomicrobiae.id.4029	linear_change_rate_pallidum	Weighted_mode	9	-0.328372	0.309987	0.320392	(-0.9359~0.2792)
family.Actinomycetaceae.id.421	linear_change_rate_caudate	MR_Egger	4	-0.239144	1.29409	0.870431	(-2.7756~2.2973)
family.Actinomycetaceae.id.421	linear_change_rate_caudate	Weighted_median	4	0.597219	0.302884	0.0486354	(0.0036~1.1909)
family.Actinomycetaceae.id.421	linear_change_rate_caudate	Inverse_variance_weighted	4	0.61675	0.248363	0.0130185	(0.13~1.1035)
family.Actinomycetaceae.id.421	linear_change_rate_caudate	Simple_mode	4	0.699533	0.398786	0.17768	(-0.0821~1.4812)
family.Actinomycetaceae.id.421	linear_change_rate_caudate	Weighted_mode	4	0.568906	0.422397	0.270736	(-0.259~1.3968)
family.Christensenellaceae.id.1866	linear_change_rate_caudate	MR_Egger	8	-0.158347	1.4321	0.915563	(-2.9653~2.6486)
family.Christensenellaceae.id.1866	linear_change_rate_caudate	Weighted_median	8	0.509942	0.362335	0.159316	(-0.2002~1.2201)
family.Christensenellaceae.id.1866	linear_change_rate_caudate	Inverse_variance_weighted	8	0.563724	0.25997	0.0301266	(0.0542~1.0733)
family.Christensenellaceae.id.1866	linear_change_rate_caudate	Simple_mode	8	1.11934	0.631453	0.119575	(-0.1183~2.357)
family.Christensenellaceae.id.1866	linear_change_rate_caudate	Weighted_mode	8	1.05604	0.611794	0.127969	(-0.1431~2.2552)
family.Clostridiaceae1.id.1869	linear_change_rate_caudate	MR_Egger	9	-0.785613	1.19125	0.530674	(-3.1205~1.5492)
family.Clostridiaceae1.id.1869	linear_change_rate_caudate	Weighted_median	9	-0.358469	0.322107	0.265756	(-0.9898~0.2729)
family.Clostridiaceae1.id.1869	linear_change_rate_caudate	Inverse_variance_weighted	9	-0.568426	0.244347	0.0200022	(-1.0473~-0.0895)
family.Clostridiaceae1.id.1869	linear_change_rate_caudate	Simple_mode	9	-0.160398	0.528368	0.769199	(-1.196~0.8752)
family.Clostridiaceae1.id.1869	linear_change_rate_caudate	Weighted_mode	9	-0.134107	0.527479	0.805722	(-1.168~0.8998)
family.Clostridiaceae1.id.1869	linear_change_rate_nucleus_accumbens	MR_Egger	9	-0.236733	0.433678	0.602108	(-1.0867~0.6133)
family.Clostridiaceae1.id.1869	linear_change_rate_nucleus_accumbens	Weighted_median	9	-0.20125	0.125113	0.107714	(-0.4465~0.044)
family.Clostridiaceae1.id.1869	linear_change_rate_nucleus_accumbens	Inverse_variance_weighted	9	-0.190798	0.0914627	0.0369718	(-0.3701~-0.0115)
family.Clostridiaceae1.id.1869	linear_change_rate_nucleus_accumbens	Simple_mode	9	-0.186357	0.182127	0.336143	(-0.5433~0.1706)
family.Clostridiaceae1.id.1869	linear_change_rate_nucleus_accumbens	Weighted_mode	9	-0.183081	0.187866	0.358337	(-0.5513~0.1851)
family.Defluviitaleaceae.id.1924	linear_change_rate_nucleus_accumbens	MR_Egger	8	0.365555	0.252925	0.198501	(-0.1302~0.8613)
family.Defluviitaleaceae.id.1924	linear_change_rate_nucleus_accumbens	Weighted_median	8	0.185724	0.0899834	0.0390194	(0.0094~0.3621)
family.Defluviitaleaceae.id.1924	linear_change_rate_nucleus_accumbens	Inverse_variance_weighted	8	0.164708	0.0728702	0.0238026	(0.0219~0.3075)
family.Defluviitaleaceae.id.1924	linear_change_rate_nucleus_accumbens	Simple_mode	8	0.212725	0.140675	0.174247	(-0.063~0.4884)
family.Defluviitaleaceae.id.1924	linear_change_rate_nucleus_accumbens	Weighted_mode	8	0.212725	0.148696	0.19563	(-0.0787~0.5042)
family.Desulfovibrionaceae.id.3169	linear_change_rate_cerebellum_WM	MR_Egger	8	-2.1076	6.23462	0.746842	(-14.3275~10.1123)
family.Desulfovibrionaceae.id.3169	linear_change_rate_cerebellum_WM	Weighted_median	8	4.19953	1.65306	0.0110708	(0.9595~7.4395)
family.Desulfovibrionaceae.id.3169	linear_change_rate_cerebellum_WM	Inverse_variance_weighted	8	3.29918	1.20567	0.00621169	(0.9361~5.6623)
family.Desulfovibrionaceae.id.3169	linear_change_rate_cerebellum_WM	Simple_mode	8	4.72106	2.61859	0.114397	(-0.4114~9.8535)
family.Desulfovibrionaceae.id.3169	linear_change_rate_cerebellum_WM	Weighted_mode	8	4.76397	2.7017	0.121212	(-0.5314~10.0593)
family.Desulfovibrionaceae.id.3169	linear_change_rate_surface_area	MR_Egger	8	-12.4313	12.5725	0.36096	(-37.0734~12.2109)
family.Desulfovibrionaceae.id.3169	linear_change_rate_surface_area	Weighted_median	8	-1.23112	3.03313	0.684823	(-7.1761~4.7138)
family.Desulfovibrionaceae.id.3169	linear_change_rate_surface_area	Inverse_variance_weighted	8	-4.55371	2.32209	0.0498739	(-9.105~-0.0024)
family.Desulfovibrionaceae.id.3169	linear_change_rate_surface_area	Simple_mode	8	-0.727912	4.02389	0.861574	(-8.6147~7.1589)
family.Desulfovibrionaceae.id.3169	linear_change_rate_surface_area	Weighted_mode	8	-0.727912	3.8449	0.855215	(-8.2639~6.8081)
family.Enterobacteriaceae.id.3469	linear_change_rate_amygdala	MR_Egger	6	1.20967	1.30794	0.407381	(-1.3539~3.7732)
family.Enterobacteriaceae.id.3469	linear_change_rate_amygdala	Weighted_median	6	0.517158	0.277502	0.0623753	(-0.0267~1.0611)
family.Enterobacteriaceae.id.3469	linear_change_rate_amygdala	Inverse_variance_weighted	6	0.462773	0.217251	0.0331604	(0.037~0.8886)
family.Enterobacteriaceae.id.3469	linear_change_rate_amygdala	Simple_mode	6	-0.0179823	0.437154	0.96878	(-0.8748~0.8388)
family.Enterobacteriaceae.id.3469	linear_change_rate_amygdala	Weighted_mode	6	0.792531	0.409865	0.110972	(-0.0108~1.5959)
family.FamilyXI.id.1936	linear_change_rate_putamen	MR_Egger	8	-2.00226	1.06287	0.108579	(-4.0855~0.081)
family.FamilyXI.id.1936	linear_change_rate_putamen	Weighted_median	8	-0.432732	0.220385	0.0495853	(-0.8647~-8e-04)
family.FamilyXI.id.1936	linear_change_rate_putamen	Inverse_variance_weighted	8	-0.484949	0.165056	0.00330244	(-0.8085~-0.1614)
family.FamilyXI.id.1936	linear_change_rate_putamen	Simple_mode	8	-0.320313	0.314366	0.342159	(-0.9365~0.2958)
family.FamilyXI.id.1936	linear_change_rate_putamen	Weighted_mode	8	-0.316456	0.32447	0.361902	(-0.9524~0.3195)
family.FamilyXIII.id.1957	linear_change_rate_cortical_GM	MR_Egger	7	-155.822	134.329	0.298425	(-419.1068~107.4636)
family.FamilyXIII.id.1957	linear_change_rate_cortical_GM	Weighted_median	7	-46.2912	23.3555	0.0474763	(-92.068~-0.5144)
family.FamilyXIII.id.1957	linear_change_rate_cortical_GM	Inverse_variance_weighted	7	-42.8732	18.1104	0.0179171	(-78.3696~-7.3768)
family.FamilyXIII.id.1957	linear_change_rate_cortical_GM	Simple_mode	7	-51.3205	33.7607	0.179291	(-117.4914~14.8504)
family.FamilyXIII.id.1957	linear_change_rate_cortical_GM	Weighted_mode	7	-53.9109	33.2054	0.155596	(-118.9935~11.1717)
family.FamilyXIII.id.1957	linear_change_rate_mean_thickness	MR_Egger	7	-0.727192	0.597407	0.277821	(-1.8981~0.4437)
family.FamilyXIII.id.1957	linear_change_rate_mean_thickness	Weighted_median	7	-0.197225	0.103498	0.0567025	(-0.4001~0.0056)
family.FamilyXIII.id.1957	linear_change_rate_mean_thickness	Inverse_variance_weighted	7	-0.185125	0.0803752	0.0212639	(-0.3427~-0.0276)
family.FamilyXIII.id.1957	linear_change_rate_mean_thickness	Simple_mode	7	-0.238592	0.155584	0.176041	(-0.5435~0.0664)
family.FamilyXIII.id.1957	linear_change_rate_mean_thickness	Weighted_mode	7	-0.24776	0.149218	0.147903	(-0.5402~0.0447)
family.Rhodospirillaceae.id.2717	linear_change_rate_cerebral_WM	MR_Egger	4	21.8413	48.7973	0.698257	(-73.8014~117.4839)
family.Rhodospirillaceae.id.2717	linear_change_rate_cerebral_WM	Weighted_median	4	-27.861	10.2212	0.00641452	(-47.8945~-7.8274)
family.Rhodospirillaceae.id.2717	linear_change_rate_cerebral_WM	Inverse_variance_weighted	4	-25.4055	8.37142	0.00240706	(-41.8135~-8.9975)
family.Rhodospirillaceae.id.2717	linear_change_rate_cerebral_WM	Simple_mode	4	-30.9062	15.2752	0.136223	(-60.8456~-0.9667)
family.Rhodospirillaceae.id.2717	linear_change_rate_cerebral_WM	Weighted_mode	4	-30.6251	15.0468	0.134652	(-60.1169~-1.1333)
family.Rhodospirillaceae.id.2717	linear_change_rate_total_brain	MR_Egger	13	33.5622	73.8678	0.658408	(-111.2186~178.3431)
family.Rhodospirillaceae.id.2717	linear_change_rate_total_brain	Weighted_median	13	-18.5426	16.0615	0.248305	(-50.0232~12.938)
family.Rhodospirillaceae.id.2717	linear_change_rate_total_brain	Inverse_variance_weighted	13	-27.2491	11.837	0.021334	(-50.4497~-4.0485)
family.Rhodospirillaceae.id.2717	linear_change_rate_total_brain	Simple_mode	13	-18.0704	25.7828	0.49675	(-68.6046~32.4638)
family.Rhodospirillaceae.id.2717	linear_change_rate_total_brain	Weighted_mode	13	-18.3824	27.7297	0.519916	(-72.7326~35.9678)
family.unknownfamily.id.1000006161	linear_change_rate_pallidum	MR_Egger	11	-0.214658	0.482514	0.666916	(-1.1604~0.7311)
family.unknownfamily.id.1000006161	linear_change_rate_pallidum	Weighted_median	11	-0.245476	0.140127	0.0798049	(-0.5201~0.0292)
family.unknownfamily.id.1000006161	linear_change_rate_pallidum	Inverse_variance_weighted	11	-0.278788	0.104716	0.00776052	(-0.484~-0.0735)
family.unknownfamily.id.1000006161	linear_change_rate_pallidum	Simple_mode	11	-0.309403	0.220037	0.189986	(-0.7407~0.1219)
family.unknownfamily.id.1000006161	linear_change_rate_pallidum	Weighted_mode	11	-0.126209	0.215397	0.570906	(-0.5484~0.296)
family.Verrucomicrobiaceae.id.4036	linear_change_rate_pallidum	MR_Egger	9	0.311093	1.10035	0.785568	(-1.8456~2.4678)
family.Verrucomicrobiaceae.id.4036	linear_change_rate_pallidum	Weighted_median	9	-0.362462	0.21373	0.0899067	(-0.7814~0.0564)
family.Verrucomicrobiaceae.id.4036	linear_change_rate_pallidum	Inverse_variance_weighted	9	-0.423923	0.16989	0.0125856	(-0.7569~-0.0909)
family.Verrucomicrobiaceae.id.4036	linear_change_rate_pallidum	Simple_mode	9	-0.334401	0.312708	0.316104	(-0.9473~0.2785)
family.Verrucomicrobiaceae.id.4036	linear_change_rate_pallidum	Weighted_mode	9	-0.328068	0.311856	0.323542	(-0.9393~0.2832)
family.Victivallaceae.id.2255	linear_change_rate_lateral_ventricles	MR_Egger	9	0.915058	3.35831	0.793119	(-5.6672~7.4973)
family.Victivallaceae.id.2255	linear_change_rate_lateral_ventricles	Weighted_median	9	-2.17641	1.14287	0.056866	(-4.4164~0.0636)
family.Victivallaceae.id.2255	linear_change_rate_lateral_ventricles	Inverse_variance_weighted	9	-1.63699	0.82036	0.045993	(-3.2449~-0.0291)
family.Victivallaceae.id.2255	linear_change_rate_lateral_ventricles	Simple_mode	9	-2.64815	1.68508	0.154702	(-5.9509~0.6546)
family.Victivallaceae.id.2255	linear_change_rate_lateral_ventricles	Weighted_mode	9	-2.4444	1.66528	0.180326	(-5.7083~0.8195)
genus..Eubacteriumfissicatenagroup.id.14373	linear_change_rate_nucleus_accumbens	MR_Egger	8	-0.0395842	0.39736	0.923893	(-0.8184~0.7392)
genus..Eubacteriumfissicatenagroup.id.14373	linear_change_rate_nucleus_accumbens	Weighted_median	8	0.0889953	0.0727313	0.221097	(-0.0536~0.2315)
genus..Eubacteriumfissicatenagroup.id.14373	linear_change_rate_nucleus_accumbens	Inverse_variance_weighted	8	0.101058	0.0504245	0.0450548	(0.0022~0.1999)
genus..Eubacteriumfissicatenagroup.id.14373	linear_change_rate_nucleus_accumbens	Simple_mode	8	0.209985	0.120433	0.124755	(-0.0261~0.446)
genus..Eubacteriumfissicatenagroup.id.14373	linear_change_rate_nucleus_accumbens	Weighted_mode	8	0.0232459	0.1125	0.84218	(-0.1973~0.2437)
genus..Eubacteriumhalliigroup.id.11338	linear_change_rate_putamen	MR_Egger	11	0.964437	1.1992	0.441985	(-1.386~3.3149)
genus..Eubacteriumhalliigroup.id.11338	linear_change_rate_putamen	Weighted_median	11	-0.899708	0.491605	0.0672281	(-1.8633~0.0638)
genus..Eubacteriumhalliigroup.id.11338	linear_change_rate_putamen	Inverse_variance_weighted	11	-0.73539	0.3518	0.0365851	(-1.4249~-0.0459)
genus..Eubacteriumhalliigroup.id.11338	linear_change_rate_putamen	Simple_mode	11	-0.923836	0.823675	0.288241	(-2.5382~0.6906)
genus..Eubacteriumhalliigroup.id.11338	linear_change_rate_putamen	Weighted_mode	11	-0.949247	0.816118	0.271782	(-2.5488~0.6503)
genus..Eubacteriumnodatumgroup.id.11297	linear_change_rate_cerebellum_GM	MR_Egger	11	-1.77069	5.27552	0.744832	(-12.1107~8.5693)
genus..Eubacteriumnodatumgroup.id.11297	linear_change_rate_cerebellum_GM	Weighted_median	11	-2.03836	1.55058	0.188651	(-5.0775~1.0008)
genus..Eubacteriumnodatumgroup.id.11297	linear_change_rate_cerebellum_GM	Inverse_variance_weighted	11	-2.49936	1.1805	0.0342422	(-4.8131~-0.1856)
genus..Eubacteriumnodatumgroup.id.11297	linear_change_rate_cerebellum_GM	Simple_mode	11	-2.16561	2.37679	0.383654	(-6.8241~2.4929)
genus..Eubacteriumnodatumgroup.id.11297	linear_change_rate_cerebellum_GM	Weighted_mode	11	-2.12741	2.09404	0.333609	(-6.2317~1.9769)
genus..Eubacteriumnodatumgroup.id.11297	linear_change_rate_cortical_GM	MR_Egger	11	-83.4699	27.9764	0.0153601	(-138.3037~-28.6361)
genus..Eubacteriumnodatumgroup.id.11297	linear_change_rate_cortical_GM	Weighted_median	11	-22.4261	9.07083	0.0134234	(-40.2049~-4.6473)
genus..Eubacteriumnodatumgroup.id.11297	linear_change_rate_cortical_GM	Inverse_variance_weighted	11	-20.7082	7.38487	0.00504518	(-35.1825~-6.2338)
genus..Eubacteriumnodatumgroup.id.11297	linear_change_rate_cortical_GM	Simple_mode	11	-35.6136	17.8783	0.074373	(-70.6551~-0.572)
genus..Eubacteriumnodatumgroup.id.11297	linear_change_rate_cortical_GM	Weighted_mode	11	-29.9605	16.6153	0.101524	(-62.5264~2.6055)
genus..Eubacteriumnodatumgroup.id.11297	linear_change_rate_mean_thickness	MR_Egger	11	-0.375228	0.124542	0.0146478	(-0.6193~-0.1311)
genus..Eubacteriumnodatumgroup.id.11297	linear_change_rate_mean_thickness	Weighted_median	11	-0.102591	0.0394504	0.00930847	(-0.1799~-0.0253)
genus..Eubacteriumnodatumgroup.id.11297	linear_change_rate_mean_thickness	Inverse_variance_weighted	11	-0.102778	0.0304263	0.000730326	(-0.1624~-0.0431)
genus..Eubacteriumnodatumgroup.id.11297	linear_change_rate_mean_thickness	Simple_mode	11	-0.149814	0.0694663	0.056428	(-0.286~-0.0137)
genus..Eubacteriumnodatumgroup.id.11297	linear_change_rate_mean_thickness	Weighted_mode	11	-0.128752	0.0745337	0.11479	(-0.2748~0.0173)
genus..Eubacteriumnodatumgroup.id.11297	linear_change_rate_thalamus	MR_Egger	11	-0.592281	0.809892	0.483195	(-2.1797~0.9951)
genus..Eubacteriumnodatumgroup.id.11297	linear_change_rate_thalamus	Weighted_median	11	-0.3904	0.223566	0.0807698	(-0.8286~0.0478)
genus..Eubacteriumnodatumgroup.id.11297	linear_change_rate_thalamus	Inverse_variance_weighted	11	-0.430941	0.173471	0.0129832	(-0.7709~-0.0909)
genus..Eubacteriumnodatumgroup.id.11297	linear_change_rate_thalamus	Simple_mode	11	-0.543997	0.359232	0.160889	(-1.2481~0.1601)
genus..Eubacteriumnodatumgroup.id.11297	linear_change_rate_thalamus	Weighted_mode	11	-0.513813	0.375983	0.201692	(-1.2507~0.2231)
genus..Eubacteriumnodatumgroup.id.11297	linear_change_rate_total_brain	MR_Egger	11	-87.9007	37.0953	0.0419369	(-160.6074~-15.194)
genus..Eubacteriumnodatumgroup.id.11297	linear_change_rate_total_brain	Weighted_median	11	-24.7457	11.3451	0.0291707	(-46.9821~-2.5092)
genus..Eubacteriumnodatumgroup.id.11297	linear_change_rate_total_brain	Inverse_variance_weighted	11	-28.4768	8.27591	0.00057972	(-44.6976~-12.256)
genus..Eubacteriumnodatumgroup.id.11297	linear_change_rate_total_brain	Simple_mode	11	-20.4855	17.8861	0.278743	(-55.5422~14.5712)
genus..Eubacteriumnodatumgroup.id.11297	linear_change_rate_total_brain	Weighted_mode	11	-20.8084	16.2412	0.229033	(-52.6412~11.0244)
genus..Eubacteriumruminantiumgroup.id.11340	linear_change_rate_amygdala	MR_Egger	16	-0.300131	0.429275	0.495906	(-1.1415~0.5412)
genus..Eubacteriumruminantiumgroup.id.11340	linear_change_rate_amygdala	Weighted_median	16	-0.234315	0.136363	0.0857382	(-0.5016~0.033)
genus..Eubacteriumruminantiumgroup.id.11340	linear_change_rate_amygdala	Inverse_variance_weighted	16	-0.217996	0.0982828	0.0265514	(-0.4106~-0.0254)
genus..Eubacteriumruminantiumgroup.id.11340	linear_change_rate_amygdala	Simple_mode	16	-0.269755	0.242446	0.283378	(-0.7449~0.2054)
genus..Eubacteriumruminantiumgroup.id.11340	linear_change_rate_amygdala	Weighted_mode	16	-0.265114	0.253332	0.311898	(-0.7616~0.2314)
genus..Eubacteriumruminantiumgroup.id.11340	linear_change_rate_lateral_ventricles	MR_Egger	16	1.32415	3.96645	0.74345	(-6.4501~9.0984)
genus..Eubacteriumruminantiumgroup.id.11340	linear_change_rate_lateral_ventricles	Weighted_median	16	1.717	1.29111	0.183565	(-0.8136~4.2476)
genus..Eubacteriumruminantiumgroup.id.11340	linear_change_rate_lateral_ventricles	Inverse_variance_weighted	16	2.34497	0.908841	0.00987501	(0.5636~4.1263)
genus..Eubacteriumruminantiumgroup.id.11340	linear_change_rate_lateral_ventricles	Simple_mode	16	1.53713	2.34066	0.521318	(-3.0506~6.1248)
genus..Eubacteriumruminantiumgroup.id.11340	linear_change_rate_lateral_ventricles	Weighted_mode	16	1.49427	2.16415	0.500447	(-2.7475~5.736)
genus..Eubacteriumventriosumgroup.id.11341	linear_change_rate_caudate	MR_Egger	11	1.18136	1.15484	0.333034	(-1.0821~3.4448)
genus..Eubacteriumventriosumgroup.id.11341	linear_change_rate_caudate	Weighted_median	11	0.517137	0.268419	0.0540291	(-0.009~1.0432)
genus..Eubacteriumventriosumgroup.id.11341	linear_change_rate_caudate	Inverse_variance_weighted	11	0.487935	0.203349	0.0164174	(0.0894~0.8865)
genus..Eubacteriumventriosumgroup.id.11341	linear_change_rate_caudate	Simple_mode	11	0.533026	0.4148	0.22775	(-0.28~1.346)
genus..Eubacteriumventriosumgroup.id.11341	linear_change_rate_caudate	Weighted_mode	11	0.527362	0.423031	0.240943	(-0.3018~1.3565)
genus..Eubacteriumventriosumgroup.id.11341	linear_change_rate_nucleus_accumbens	MR_Egger	11	0.391338	0.473125	0.429546	(-0.536~1.3187)
genus..Eubacteriumventriosumgroup.id.11341	linear_change_rate_nucleus_accumbens	Weighted_median	11	0.204915	0.108572	0.05911	(-0.0079~0.4177)
genus..Eubacteriumventriosumgroup.id.11341	linear_change_rate_nucleus_accumbens	Inverse_variance_weighted	11	0.200817	0.0833483	0.0159802	(0.0375~0.3642)
genus..Eubacteriumventriosumgroup.id.11341	linear_change_rate_nucleus_accumbens	Simple_mode	11	0.261438	0.198594	0.217398	(-0.1278~0.6507)
genus..Eubacteriumventriosumgroup.id.11341	linear_change_rate_nucleus_accumbens	Weighted_mode	11	0.233898	0.199334	0.267825	(-0.1568~0.6246)
genus..Eubacteriumxylanophilumgroup.id.14375	linear_change_rate_amygdala	MR_Egger	5	-0.85698	0.991974	0.451179	(-2.8012~1.0873)
genus..Eubacteriumxylanophilumgroup.id.14375	linear_change_rate_amygdala	Weighted_median	5	-0.567083	0.293316	0.0531926	(-1.142~0.0078)
genus..Eubacteriumxylanophilumgroup.id.14375	linear_change_rate_amygdala	Inverse_variance_weighted	5	-0.578384	0.232344	0.0127978	(-1.0338~-0.123)
genus..Eubacteriumxylanophilumgroup.id.14375	linear_change_rate_amygdala	Simple_mode	5	-0.592833	0.39271	0.205656	(-1.3625~0.1769)
genus..Eubacteriumxylanophilumgroup.id.14375	linear_change_rate_amygdala	Weighted_mode	5	-0.584384	0.394789	0.212913	(-1.3582~0.1894)
genus..Ruminococcusgnavusgroup.id.14376	linear_change_rate_cerebellum_GM	MR_Egger	10	4.91481	9.8189	0.630169	(-14.3302~24.1599)
genus..Ruminococcusgnavusgroup.id.14376	linear_change_rate_cerebellum_GM	Weighted_median	10	4.38469	2.11133	0.0378258	(0.2465~8.5229)
genus..Ruminococcusgnavusgroup.id.14376	linear_change_rate_cerebellum_GM	Inverse_variance_weighted	10	3.4038	1.68239	0.0430538	(0.1063~6.7013)
genus..Ruminococcusgnavusgroup.id.14376	linear_change_rate_cerebellum_GM	Simple_mode	10	4.51156	3.08953	0.178224	(-1.5439~10.567)
genus..Ruminococcusgnavusgroup.id.14376	linear_change_rate_cerebellum_GM	Weighted_mode	10	4.51156	3.35917	0.212138	(-2.0724~11.0955)
genus..Ruminococcustorquesgroup.id.14377	linear_change_rate_pallidum	MR_Egger	7	1.58903	1.92231	0.44609	(-2.1787~5.3568)
genus..Ruminococcustorquesgroup.id.14377	linear_change_rate_pallidum	Weighted_median	7	0.572389	0.314751	0.0689806	(-0.0445~1.1893)
genus..Ruminococcustorquesgroup.id.14377	linear_change_rate_pallidum	Inverse_variance_weighted	7	0.535513	0.255727	0.036253	(0.0343~1.0367)
genus..Ruminococcustorquesgroup.id.14377	linear_change_rate_pallidum	Simple_mode	7	0.576578	0.55323	0.337479	(-0.5078~1.6609)
genus..Ruminococcustorquesgroup.id.14377	linear_change_rate_pallidum	Weighted_mode	7	0.540303	0.445301	0.270593	(-0.3325~1.4131)
genus.Actinomyces.id.423	linear_change_rate_caudate	MR_Egger	5	1.20919	1.36523	0.441011	(-1.4667~3.885)
genus.Actinomyces.id.423	linear_change_rate_caudate	Weighted_median	5	0.50682	0.297928	0.0889153	(-0.0771~1.0908)
genus.Actinomyces.id.423	linear_change_rate_caudate	Inverse_variance_weighted	5	0.526297	0.235978	0.025729	(0.0638~0.9888)
genus.Actinomyces.id.423	linear_change_rate_caudate	Simple_mode	5	0.635738	0.391876	0.180061	(-0.1323~1.4038)
genus.Actinomyces.id.423	linear_change_rate_caudate	Weighted_mode	5	0.61112	0.367354	0.171531	(-0.1089~1.3311)
genus.Actinomyces.id.423	linear_change_rate_cerebellum_GM	MR_Egger	5	19.1182	13.9061	0.262878	(-8.1376~46.3741)
genus.Actinomyces.id.423	linear_change_rate_cerebellum_GM	Weighted_median	5	6.98973	3.44821	0.0426562	(0.2312~13.7482)
genus.Actinomyces.id.423	linear_change_rate_cerebellum_GM	Inverse_variance_weighted	5	5.6794	2.66325	0.0329652	(0.4594~10.8994)
genus.Actinomyces.id.423	linear_change_rate_cerebellum_GM	Simple_mode	5	7.05453	4.65352	0.204116	(-2.0664~16.1754)
genus.Actinomyces.id.423	linear_change_rate_cerebellum_GM	Weighted_mode	5	7.10606	4.51495	0.190625	(-1.7432~15.9554)
genus.Akkermansia.id.4037	linear_change_rate_pallidum	MR_Egger	9	0.31768	1.08878	0.778916	(-1.8163~2.4517)
genus.Akkermansia.id.4037	linear_change_rate_pallidum	Weighted_median	9	-0.361392	0.222644	0.10455	(-0.7978~0.075)
genus.Akkermansia.id.4037	linear_change_rate_pallidum	Inverse_variance_weighted	9	-0.423293	0.169806	0.0126741	(-0.7561~-0.0905)
genus.Akkermansia.id.4037	linear_change_rate_pallidum	Simple_mode	9	-0.331584	0.313646	0.3213	(-0.9463~0.2832)
genus.Akkermansia.id.4037	linear_change_rate_pallidum	Weighted_mode	9	-0.325234	0.308686	0.322842	(-0.9303~0.2798)
genus.Anaerostipes.id.1991	linear_change_rate_cerebral_WM	Inverse_variance_weighted	2	-42.2046	18.4019	0.0218193	(-78.2723~-6.137)
genus.Bilophila.id.3170	linear_change_rate_surface_area	MR_Egger	12	9.36131	7.86447	0.261408	(-6.0531~24.7757)
genus.Bilophila.id.3170	linear_change_rate_surface_area	Weighted_median	12	4.68299	2.30878	0.0425252	(0.1578~9.2082)
genus.Bilophila.id.3170	linear_change_rate_surface_area	Inverse_variance_weighted	12	5.00113	1.71399	0.00352479	(1.6417~8.3606)
genus.Bilophila.id.3170	linear_change_rate_surface_area	Simple_mode	12	4.3004	3.8353	0.286055	(-3.2168~11.8176)
genus.Bilophila.id.3170	linear_change_rate_surface_area	Weighted_mode	12	4.41512	3.66839	0.254021	(-2.7749~11.6052)
genus.Bilophila.id.3170	linear_change_rate_thalamus	MR_Egger	12	-0.51563	1.39839	0.720015	(-3.2565~2.2252)
genus.Bilophila.id.3170	linear_change_rate_thalamus	Weighted_median	12	0.665279	0.3957	0.0927097	(-0.1103~1.4409)
genus.Bilophila.id.3170	linear_change_rate_thalamus	Inverse_variance_weighted	12	0.614641	0.303428	0.0427998	(0.0199~1.2094)
genus.Bilophila.id.3170	linear_change_rate_thalamus	Simple_mode	12	0.815311	0.649535	0.235409	(-0.4578~2.0884)
genus.Bilophila.id.3170	linear_change_rate_thalamus	Weighted_mode	12	0.806652	0.707416	0.278389	(-0.5799~2.1932)
genus.Bilophila.id.3170	linear_change_rate_total_brain	MR_Egger	12	48.7429	81.1014	0.561207	(-110.2157~207.7016)
genus.Bilophila.id.3170	linear_change_rate_total_brain	Weighted_median	12	10.1115	23.4793	0.666719	(-35.9079~56.1309)
genus.Bilophila.id.3170	linear_change_rate_total_brain	Inverse_variance_weighted	12	43.608	16.9843	0.0102419	(10.3188~76.8972)
genus.Bilophila.id.3170	linear_change_rate_total_brain	Simple_mode	12	-2.87283	41.1172	0.945552	(-83.4626~77.717)
genus.Bilophila.id.3170	linear_change_rate_total_brain	Weighted_mode	12	-2.87283	33.7544	0.933703	(-69.0314~63.2857)
genus.Catenibacterium.id.2153	linear_change_rate_surface_area	MR_Egger	5	-15.766	12.6606	0.301433	(-40.5807~9.0487)
genus.Catenibacterium.id.2153	linear_change_rate_surface_area	Weighted_median	5	-3.1643	1.73302	0.0678678	(-6.561~0.2324)
genus.Catenibacterium.id.2153	linear_change_rate_surface_area	Inverse_variance_weighted	5	-2.92037	1.30824	0.0255956	(-5.4845~-0.3562)
genus.Catenibacterium.id.2153	linear_change_rate_surface_area	Simple_mode	5	-3.41412	2.23642	0.201565	(-7.7975~0.9693)
genus.Catenibacterium.id.2153	linear_change_rate_surface_area	Weighted_mode	5	-3.52632	2.24855	0.191894	(-7.9335~0.8808)
genus.ChristensenellaceaeR.7group.id.11283	linear_change_rate_lateral_ventricles	MR_Egger	8	-4.57989	5.11625	0.405176	(-14.6077~5.448)
genus.ChristensenellaceaeR.7group.id.11283	linear_change_rate_lateral_ventricles	Weighted_median	8	-4.96913	2.36153	0.0353615	(-9.5977~-0.3405)
genus.ChristensenellaceaeR.7group.id.11283	linear_change_rate_lateral_ventricles	Inverse_variance_weighted	8	-4.69171	1.82407	0.0101081	(-8.2669~-1.1165)
genus.ChristensenellaceaeR.7group.id.11283	linear_change_rate_lateral_ventricles	Simple_mode	8	-5.36791	3.3247	0.150441	(-11.8843~1.1485)
genus.ChristensenellaceaeR.7group.id.11283	linear_change_rate_lateral_ventricles	Weighted_mode	8	-5.24118	3.42272	0.169555	(-11.9497~1.4673)
genus.Clostridiumsensustricto1.id.1873	linear_change_rate_caudate	MR_Egger	4	0.529161	1.98217	0.814506	(-3.3559~4.4142)
genus.Clostridiumsensustricto1.id.1873	linear_change_rate_caudate	Weighted_median	4	-0.841461	0.428308	0.0494587	(-1.6809~-0.002)
genus.Clostridiumsensustricto1.id.1873	linear_change_rate_caudate	Inverse_variance_weighted	4	-0.893462	0.409683	0.0291937	(-1.6964~-0.0905)
genus.Clostridiumsensustricto1.id.1873	linear_change_rate_caudate	Simple_mode	4	-1.41203	0.730229	0.148628	(-2.8433~0.0192)
genus.Clostridiumsensustricto1.id.1873	linear_change_rate_caudate	Weighted_mode	4	-1.28077	0.676847	0.154808	(-2.6074~0.0458)
genus.Clostridiumsensustricto1.id.1873	linear_change_rate_cerebellum_GM	MR_Egger	4	-25.6937	18.2903	0.295264	(-61.5426~10.1552)
genus.Clostridiumsensustricto1.id.1873	linear_change_rate_cerebellum_GM	Weighted_median	4	-10.8143	4.70587	0.021559	(-20.0378~-1.5908)
genus.Clostridiumsensustricto1.id.1873	linear_change_rate_cerebellum_GM	Inverse_variance_weighted	4	-10.831	4.15527	0.00914511	(-18.9754~-2.6867)
genus.Clostridiumsensustricto1.id.1873	linear_change_rate_cerebellum_GM	Simple_mode	4	-12.3138	6.99519	0.176577	(-26.0244~1.3967)
genus.Clostridiumsensustricto1.id.1873	linear_change_rate_cerebellum_GM	Weighted_mode	4	-11.7166	6.81129	0.183889	(-25.0667~1.6336)
genus.Clostridiumsensustricto1.id.1873	linear_change_rate_cerebellum_WM	MR_Egger	4	-10.2921	7.45349	0.301387	(-24.9009~4.3168)
genus.Clostridiumsensustricto1.id.1873	linear_change_rate_cerebellum_WM	Weighted_median	4	-4.41187	2.145	0.0397043	(-8.6161~-0.2077)
genus.Clostridiumsensustricto1.id.1873	linear_change_rate_cerebellum_WM	Inverse_variance_weighted	4	-4.73518	1.69329	0.00516693	(-8.054~-1.4163)
genus.Clostridiumsensustricto1.id.1873	linear_change_rate_cerebellum_WM	Simple_mode	4	-4.26951	2.91454	0.23918	(-9.982~1.443)
genus.Clostridiumsensustricto1.id.1873	linear_change_rate_cerebellum_WM	Weighted_mode	4	-4.02981	2.92393	0.261938	(-9.7607~1.7011)
genus.Clostridiumsensustricto1.id.1873	linear_change_rate_hippocampus	MR_Egger	4	-0.775171	1.70901	0.694595	(-4.1248~2.5745)
genus.Clostridiumsensustricto1.id.1873	linear_change_rate_hippocampus	Weighted_median	4	-1.3375	0.465665	0.00407591	(-2.2502~-0.4248)
genus.Clostridiumsensustricto1.id.1873	linear_change_rate_hippocampus	Inverse_variance_weighted	4	-1.22254	0.384115	0.00145892	(-1.9754~-0.4697)
genus.Clostridiumsensustricto1.id.1873	linear_change_rate_hippocampus	Simple_mode	4	-1.43239	0.66064	0.118658	(-2.7272~-0.1375)
genus.Clostridiumsensustricto1.id.1873	linear_change_rate_hippocampus	Weighted_mode	4	-1.4415	0.701092	0.131992	(-2.8156~-0.0674)
genus.Coprococcus2.id.11302	linear_change_rate_surface_area	MR_Egger	7	-12.536	25.5093	0.643933	(-62.5342~37.4621)
genus.Coprococcus2.id.11302	linear_change_rate_surface_area	Weighted_median	7	-2.50017	2.75534	0.3642	(-7.9006~2.9003)
genus.Coprococcus2.id.11302	linear_change_rate_surface_area	Inverse_variance_weighted	7	-4.6731	2.30449	0.0425786	(-9.1899~-0.1563)
genus.Coprococcus2.id.11302	linear_change_rate_surface_area	Simple_mode	7	-1.42305	3.65284	0.710303	(-8.5826~5.7365)
genus.Coprococcus2.id.11302	linear_change_rate_surface_area	Weighted_mode	7	-1.2801	3.88496	0.752976	(-8.8946~6.3344)
genus.Desulfovibrio.id.3173	linear_change_rate_hippocampus	MR_Egger	8	0.683528	1.14095	0.571026	(-1.5527~2.9198)
genus.Desulfovibrio.id.3173	linear_change_rate_hippocampus	Weighted_median	8	-0.391489	0.326556	0.230589	(-1.0315~0.2486)
genus.Desulfovibrio.id.3173	linear_change_rate_hippocampus	Inverse_variance_weighted	8	-0.5161	0.261989	0.0488462	(-1.0296~-0.0026)
genus.Desulfovibrio.id.3173	linear_change_rate_hippocampus	Simple_mode	8	-0.256897	0.593842	0.678319	(-1.4208~0.907)
genus.Desulfovibrio.id.3173	linear_change_rate_hippocampus	Weighted_mode	8	-0.0510334	0.555463	0.929371	(-1.1397~1.0377)
genus.Dialister.id.2183	linear_change_rate_mean_thickness	MR_Egger	11	0.0838139	0.309749	0.792812	(-0.5233~0.6909)
genus.Dialister.id.2183	linear_change_rate_mean_thickness	Weighted_median	11	-0.130731	0.0835745	0.117761	(-0.2945~0.0331)
genus.Dialister.id.2183	linear_change_rate_mean_thickness	Inverse_variance_weighted	11	-0.129544	0.0636541	0.0418386	(-0.2543~-0.0048)
genus.Dialister.id.2183	linear_change_rate_mean_thickness	Simple_mode	11	-0.0542546	0.139644	0.705774	(-0.328~0.2194)
genus.Dialister.id.2183	linear_change_rate_mean_thickness	Weighted_mode	11	-0.0430702	0.138815	0.762726	(-0.3151~0.229)
genus.Enterorhabdus.id.820	linear_change_rate_cerebellum_WM	MR_Egger	5	-3.35786	4.58766	0.517205	(-12.3497~5.634)
genus.Enterorhabdus.id.820	linear_change_rate_cerebellum_WM	Weighted_median	5	-2.40777	1.43059	0.0923648	(-5.2117~0.3962)
genus.Enterorhabdus.id.820	linear_change_rate_cerebellum_WM	Inverse_variance_weighted	5	-2.45997	1.11879	0.0278933	(-4.6528~-0.2671)
genus.Enterorhabdus.id.820	linear_change_rate_cerebellum_WM	Simple_mode	5	-2.94462	1.93072	0.201913	(-6.7288~0.8396)
genus.Enterorhabdus.id.820	linear_change_rate_cerebellum_WM	Weighted_mode	5	-2.78272	1.7919	0.195395	(-6.2948~0.7294)
genus.Escherichia.Shigella.id.3504	linear_change_rate_pallidum	MR_Egger	8	1.17338	0.696243	0.142909	(-0.1913~2.538)
genus.Escherichia.Shigella.id.3504	linear_change_rate_pallidum	Weighted_median	8	0.28789	0.250895	0.251195	(-0.2039~0.7796)
genus.Escherichia.Shigella.id.3504	linear_change_rate_pallidum	Inverse_variance_weighted	8	0.37152	0.184405	0.0439363	(0.0101~0.733)
genus.Escherichia.Shigella.id.3504	linear_change_rate_pallidum	Simple_mode	8	0.322705	0.404493	0.451197	(-0.4701~1.1155)
genus.Escherichia.Shigella.id.3504	linear_change_rate_pallidum	Weighted_mode	8	0.343972	0.375446	0.390049	(-0.3919~1.0798)
genus.Faecalibacterium.id.2057	linear_change_rate_cerebellum_GM	MR_Egger	5	1.96095	17.6221	0.918423	(-32.5783~36.5003)
genus.Faecalibacterium.id.2057	linear_change_rate_cerebellum_GM	Weighted_median	5	-10.9162	5.51046	0.0475925	(-21.7167~-0.1157)
genus.Faecalibacterium.id.2057	linear_change_rate_cerebellum_GM	Inverse_variance_weighted	5	-12.1511	4.20225	0.00383317	(-20.3875~-3.9147)
genus.Faecalibacterium.id.2057	linear_change_rate_cerebellum_GM	Simple_mode	5	-7.86915	7.45225	0.35055	(-22.4756~6.7373)
genus.Faecalibacterium.id.2057	linear_change_rate_cerebellum_GM	Weighted_mode	5	-7.56282	7.64314	0.378436	(-22.5434~7.4177)
genus.Faecalibacterium.id.2057	linear_change_rate_cortical_GM	MR_Egger	5	-68.3635	93.0345	0.515679	(-250.7112~113.9841)
genus.Faecalibacterium.id.2057	linear_change_rate_cortical_GM	Weighted_median	5	-94.5804	30.7651	0.00211013	(-154.88~-34.2809)
genus.Faecalibacterium.id.2057	linear_change_rate_cortical_GM	Inverse_variance_weighted	5	-95.8989	22.241	1.61926e-05	(-139.4912~-52.3065)
genus.Faecalibacterium.id.2057	linear_change_rate_cortical_GM	Simple_mode	5	-111.04	36.5502	0.0384768	(-182.6787~-39.4018)
genus.Faecalibacterium.id.2057	linear_change_rate_cortical_GM	Weighted_mode	5	-81.1675	37.2153	0.0946363	(-154.1095~-8.2254)
genus.Faecalibacterium.id.2057	linear_change_rate_mean_thickness	MR_Egger	5	-0.167385	0.412702	0.71224	(-0.9763~0.6415)
genus.Faecalibacterium.id.2057	linear_change_rate_mean_thickness	Weighted_median	5	-0.472611	0.133049	0.00038208	(-0.7334~-0.2118)
genus.Faecalibacterium.id.2057	linear_change_rate_mean_thickness	Inverse_variance_weighted	5	-0.450373	0.0985584	4.88645e-06	(-0.6435~-0.2572)
genus.Faecalibacterium.id.2057	linear_change_rate_mean_thickness	Simple_mode	5	-0.500867	0.171379	0.0431326	(-0.8368~-0.165)
genus.Faecalibacterium.id.2057	linear_change_rate_mean_thickness	Weighted_mode	5	-0.500867	0.170211	0.0422782	(-0.8345~-0.1673)
genus.Faecalibacterium.id.2057	linear_change_rate_total_brain	MR_Egger	5	-165.28	167.296	0.396013	(-493.18~162.6192)
genus.Faecalibacterium.id.2057	linear_change_rate_total_brain	Weighted_median	5	-136.287	42.0302	0.00118449	(-218.6657~-53.9074)
genus.Faecalibacterium.id.2057	linear_change_rate_total_brain	Inverse_variance_weighted	5	-112.926	35.1754	0.00132569	(-181.8696~-43.9819)
genus.Faecalibacterium.id.2057	linear_change_rate_total_brain	Simple_mode	5	-138.018	53.5403	0.0614676	(-242.9572~-33.0792)
genus.Faecalibacterium.id.2057	linear_change_rate_total_brain	Weighted_mode	5	-138.018	52.8727	0.0593958	(-241.6487~-34.3878)
genus.FamilyXIIIAD3011group.id.11293	linear_change_rate_cerebral_WM	MR_Egger	3	-14.353	91.4133	0.900852	(-193.5231~164.8171)
genus.FamilyXIIIAD3011group.id.11293	linear_change_rate_cerebral_WM	Weighted_median	3	-36.765	16.6485	0.0272224	(-69.396~-4.134)
genus.FamilyXIIIAD3011group.id.11293	linear_change_rate_cerebral_WM	Inverse_variance_weighted	3	-29.8123	13.9363	0.0324214	(-57.1275~-2.4971)
genus.FamilyXIIIAD3011group.id.11293	linear_change_rate_cerebral_WM	Simple_mode	3	-41.1585	21.0151	0.189267	(-82.3481~0.031)
genus.FamilyXIIIAD3011group.id.11293	linear_change_rate_cerebral_WM	Weighted_mode	3	-40.4872	20.4878	0.186786	(-80.6432~-0.3312)
genus.Intestinibacter.id.11345	linear_change_rate_amygdala	MR_Egger	14	0.164723	0.519406	0.756589	(-0.8533~1.1828)
genus.Intestinibacter.id.11345	linear_change_rate_amygdala	Weighted_median	14	0.168314	0.181188	0.352915	(-0.1868~0.5234)
genus.Intestinibacter.id.11345	linear_change_rate_amygdala	Inverse_variance_weighted	14	0.262092	0.132726	0.0483044	(0.0019~0.5222)
genus.Intestinibacter.id.11345	linear_change_rate_amygdala	Simple_mode	14	0.0159128	0.311614	0.960049	(-0.5948~0.6267)
genus.Intestinibacter.id.11345	linear_change_rate_amygdala	Weighted_mode	14	0.0110768	0.295304	0.970648	(-0.5677~0.5899)
genus.Intestinibacter.id.11345	linear_change_rate_cerebral_WM	MR_Egger	3	31.2509	38.7596	0.568018	(-44.7179~107.2198)
genus.Intestinibacter.id.11345	linear_change_rate_cerebral_WM	Weighted_median	3	29.1503	15.6744	0.0629233	(-1.5716~59.8722)
genus.Intestinibacter.id.11345	linear_change_rate_cerebral_WM	Inverse_variance_weighted	3	28.4057	12.5432	0.0235357	(3.821~52.9905)
genus.Intestinibacter.id.11345	linear_change_rate_cerebral_WM	Simple_mode	3	29.7815	17.6726	0.233996	(-4.8568~64.4199)
genus.Intestinibacter.id.11345	linear_change_rate_cerebral_WM	Weighted_mode	3	29.7671	17.1771	0.225242	(-3.9~63.4343)
genus.Intestinimonas.id.2062	linear_change_rate_cerebral_WM	Inverse_variance_weighted	2	-29.1275	12.7738	0.0225923	(-54.1641~-4.0909)
genus.Intestinimonas.id.2062	linear_change_rate_pallidum	MR_Egger	10	0.552253	0.830715	0.52488	(-1.0759~2.1805)
genus.Intestinimonas.id.2062	linear_change_rate_pallidum	Weighted_median	10	-0.544595	0.241419	0.0240827	(-1.0178~-0.0714)
genus.Intestinimonas.id.2062	linear_change_rate_pallidum	Inverse_variance_weighted	10	-0.453391	0.198112	0.022105	(-0.8417~-0.0651)
genus.Intestinimonas.id.2062	linear_change_rate_pallidum	Simple_mode	10	-0.703965	0.370328	0.0897556	(-1.4298~0.0219)
genus.Intestinimonas.id.2062	linear_change_rate_pallidum	Weighted_mode	10	-0.678797	0.350576	0.0848206	(-1.3659~0.0083)
genus.Intestinimonas.id.2062	linear_change_rate_total_brain	MR_Egger	10	-5.22353	71.901	0.943869	(-146.1496~135.7025)
genus.Intestinimonas.id.2062	linear_change_rate_total_brain	Weighted_median	10	-43.4875	24.1221	0.0714186	(-90.7669~3.7918)
genus.Intestinimonas.id.2062	linear_change_rate_total_brain	Inverse_variance_weighted	10	-33.2279	16.9115	0.0494358	(-66.3744~-0.0814)
genus.Intestinimonas.id.2062	linear_change_rate_total_brain	Simple_mode	10	-69.0599	39.7498	0.116332	(-146.9695~8.8498)
genus.Intestinimonas.id.2062	linear_change_rate_total_brain	Weighted_mode	10	-69.6504	42.5381	0.13598	(-153.0252~13.7243)
genus.Lachnoclostridium.id.11308	linear_change_rate_caudate	MR_Egger	12	-1.52025	0.808064	0.0893259	(-3.1041~0.0636)
genus.Lachnoclostridium.id.11308	linear_change_rate_caudate	Weighted_median	12	-0.434994	0.304125	0.152627	(-1.0311~0.1611)
genus.Lachnoclostridium.id.11308	linear_change_rate_caudate	Inverse_variance_weighted	12	-0.446473	0.217266	0.0398828	(-0.8723~-0.0206)
genus.Lachnoclostridium.id.11308	linear_change_rate_caudate	Simple_mode	12	-0.341369	0.510749	0.517677	(-1.3424~0.6597)
genus.Lachnoclostridium.id.11308	linear_change_rate_caudate	Weighted_mode	12	-0.341369	0.479875	0.491665	(-1.2819~0.5992)
genus.Lachnoclostridium.id.11308	linear_change_rate_cerebellum_WM	MR_Egger	12	1.37323	4.10019	0.744605	(-6.6631~9.4096)
genus.Lachnoclostridium.id.11308	linear_change_rate_cerebellum_WM	Weighted_median	12	-1.99784	1.50489	0.184323	(-4.9474~0.9518)
genus.Lachnoclostridium.id.11308	linear_change_rate_cerebellum_WM	Inverse_variance_weighted	12	-2.31381	1.09916	0.0352849	(-4.4682~-0.1595)
genus.Lachnoclostridium.id.11308	linear_change_rate_cerebellum_WM	Simple_mode	12	-2.06083	2.35174	0.3996	(-6.6702~2.5486)
genus.Lachnoclostridium.id.11308	linear_change_rate_cerebellum_WM	Weighted_mode	12	-1.87575	2.41288	0.453323	(-6.605~2.8535)
genus.Lachnoclostridium.id.11308	linear_change_rate_hippocampus	MR_Egger	12	-1.48027	0.929677	0.142415	(-3.3024~0.3419)
genus.Lachnoclostridium.id.11308	linear_change_rate_hippocampus	Weighted_median	12	-0.492823	0.348104	0.156853	(-1.1751~0.1895)
genus.Lachnoclostridium.id.11308	linear_change_rate_hippocampus	Inverse_variance_weighted	12	-0.572729	0.249262	0.0215788	(-1.0613~-0.0842)
genus.Lachnoclostridium.id.11308	linear_change_rate_hippocampus	Simple_mode	12	-0.428646	0.539072	0.443342	(-1.4852~0.6279)
genus.Lachnoclostridium.id.11308	linear_change_rate_hippocampus	Weighted_mode	12	-0.408236	0.484076	0.417005	(-1.357~0.5406)
genus.Lachnoclostridium.id.11308	linear_change_rate_nucleus_accumbens	MR_Egger	12	-0.103966	0.334742	0.762493	(-0.7601~0.5521)
genus.Lachnoclostridium.id.11308	linear_change_rate_nucleus_accumbens	Weighted_median	12	-0.204203	0.119139	0.0865292	(-0.4377~0.0293)
genus.Lachnoclostridium.id.11308	linear_change_rate_nucleus_accumbens	Inverse_variance_weighted	12	-0.246963	0.0890395	0.00554347	(-0.4215~-0.0724)
genus.Lachnoclostridium.id.11308	linear_change_rate_nucleus_accumbens	Simple_mode	12	-0.238273	0.196796	0.251359	(-0.624~0.1474)
genus.Lachnoclostridium.id.11308	linear_change_rate_nucleus_accumbens	Weighted_mode	12	-0.226034	0.177093	0.228118	(-0.5731~0.1211)
genus.Lachnoclostridium.id.11308	linear_change_rate_thalamus	MR_Egger	12	-2.79829	1.34573	0.0642647	(-5.4359~-0.1607)
genus.Lachnoclostridium.id.11308	linear_change_rate_thalamus	Weighted_median	12	-1.0141	0.479184	0.0343195	(-1.9533~-0.0749)
genus.Lachnoclostridium.id.11308	linear_change_rate_thalamus	Inverse_variance_weighted	12	-1.07082	0.362096	0.00310364	(-1.7805~-0.3611)
genus.Lachnoclostridium.id.11308	linear_change_rate_thalamus	Simple_mode	12	-1.1254	0.803766	0.189034	(-2.7008~0.45)
genus.Lachnoclostridium.id.11308	linear_change_rate_thalamus	Weighted_mode	12	-1.11595	0.778754	0.179663	(-2.6423~0.4104)
genus.LachnospiraceaeND3007group.id.11317	linear_change_rate_cerebellum_GM	Inverse_variance_weighted	2	14.553	7.42076	0.0498652	(0.0083~29.0977)
genus.LachnospiraceaeND3007group.id.11317	linear_change_rate_cortical_GM	Inverse_variance_weighted	2	86.3043	40.1485	0.0315847	(7.6133~164.9953)
genus.LachnospiraceaeUCG001.id.11321	linear_change_rate_amygdala	MR_Egger	10	-0.437894	0.843944	0.617898	(-2.092~1.2162)
genus.LachnospiraceaeUCG001.id.11321	linear_change_rate_amygdala	Weighted_median	10	0.438751	0.192231	0.0224647	(0.062~0.8155)
genus.LachnospiraceaeUCG001.id.11321	linear_change_rate_amygdala	Inverse_variance_weighted	10	0.338827	0.139304	0.015004	(0.0658~0.6119)
genus.LachnospiraceaeUCG001.id.11321	linear_change_rate_amygdala	Simple_mode	10	0.513673	0.288446	0.108634	(-0.0517~1.079)
genus.LachnospiraceaeUCG001.id.11321	linear_change_rate_amygdala	Weighted_mode	10	0.513673	0.272814	0.0923823	(-0.021~1.0484)
genus.LachnospiraceaeUCG008.id.11328	linear_change_rate_mean_thickness	MR_Egger	11	-0.148962	0.219114	0.513712	(-0.5784~0.2805)
genus.LachnospiraceaeUCG008.id.11328	linear_change_rate_mean_thickness	Weighted_median	11	0.0869227	0.0554571	0.117024	(-0.0218~0.1956)
genus.LachnospiraceaeUCG008.id.11328	linear_change_rate_mean_thickness	Inverse_variance_weighted	11	0.0911704	0.0410797	0.0264626	(0.0107~0.1717)
genus.LachnospiraceaeUCG008.id.11328	linear_change_rate_mean_thickness	Simple_mode	11	0.0820046	0.0936794	0.401906	(-0.1016~0.2656)
genus.LachnospiraceaeUCG008.id.11328	linear_change_rate_mean_thickness	Weighted_mode	11	0.0853544	0.0901174	0.365889	(-0.0913~0.262)
genus.LachnospiraceaeUCG010.id.11330	linear_change_rate_lateral_ventricles	MR_Egger	7	-8.49293	9.3979	0.407581	(-26.9128~9.9269)
genus.LachnospiraceaeUCG010.id.11330	linear_change_rate_lateral_ventricles	Weighted_median	7	-3.77615	2.40022	0.115661	(-8.4806~0.9283)
genus.LachnospiraceaeUCG010.id.11330	linear_change_rate_lateral_ventricles	Inverse_variance_weighted	7	-4.0579	1.84893	0.0281828	(-7.6818~-0.434)
genus.LachnospiraceaeUCG010.id.11330	linear_change_rate_lateral_ventricles	Simple_mode	7	-4.36833	3.58985	0.269348	(-11.4044~2.6678)
genus.LachnospiraceaeUCG010.id.11330	linear_change_rate_lateral_ventricles	Weighted_mode	7	-3.09727	3.53214	0.414277	(-10.0203~3.8257)
genus.Lactobacillus.id.1837	linear_change_rate_nucleus_accumbens	MR_Egger	8	0.0873641	0.222913	0.708659	(-0.3495~0.5243)
genus.Lactobacillus.id.1837	linear_change_rate_nucleus_accumbens	Weighted_median	8	0.119925	0.081243	0.139908	(-0.0393~0.2792)
genus.Lactobacillus.id.1837	linear_change_rate_nucleus_accumbens	Inverse_variance_weighted	8	0.13223	0.0643443	0.0398755	(0.0061~0.2583)
genus.Lactobacillus.id.1837	linear_change_rate_nucleus_accumbens	Simple_mode	8	0.131584	0.132069	0.352277	(-0.1273~0.3904)
genus.Lactobacillus.id.1837	linear_change_rate_nucleus_accumbens	Weighted_mode	8	0.115727	0.120411	0.368517	(-0.1203~0.3517)
genus.Marvinbryantia.id.2005	linear_change_rate_cerebellum_GM	MR_Egger	9	1.38576	9.7889	0.891412	(-17.8005~20.572)
genus.Marvinbryantia.id.2005	linear_change_rate_cerebellum_GM	Weighted_median	9	-7.66142	3.39283	0.0239383	(-14.3114~-1.0115)
genus.Marvinbryantia.id.2005	linear_change_rate_cerebellum_GM	Inverse_variance_weighted	9	-5.70971	2.49395	0.0220548	(-10.5979~-0.8216)
genus.Marvinbryantia.id.2005	linear_change_rate_cerebellum_GM	Simple_mode	9	-9.06276	5.61678	0.145297	(-20.0717~1.9461)
genus.Marvinbryantia.id.2005	linear_change_rate_cerebellum_GM	Weighted_mode	9	-8.4836	5.84049	0.184416	(-19.931~2.9638)
genus.Marvinbryantia.id.2005	linear_change_rate_total_brain	MR_Egger	9	18.5975	69.1837	0.795824	(-117.0025~154.1975)
genus.Marvinbryantia.id.2005	linear_change_rate_total_brain	Weighted_median	9	-45.5598	23.2734	0.0502784	(-91.1757~0.0561)
genus.Marvinbryantia.id.2005	linear_change_rate_total_brain	Inverse_variance_weighted	9	-39.9477	17.5542	0.022865	(-74.3538~-5.5415)
genus.Marvinbryantia.id.2005	linear_change_rate_total_brain	Simple_mode	9	-39.6981	36.1444	0.304017	(-110.5411~31.1448)
genus.Marvinbryantia.id.2005	linear_change_rate_total_brain	Weighted_mode	9	-41.5231	36.8007	0.291882	(-113.6525~30.6063)
genus.Methanobrevibacter.id.123	linear_change_rate_caudate	MR_Egger	6	0.257025	0.476163	0.617993	(-0.6763~1.1903)
genus.Methanobrevibacter.id.123	linear_change_rate_caudate	Weighted_median	6	0.318894	0.171848	0.0634996	(-0.0179~0.6557)
genus.Methanobrevibacter.id.123	linear_change_rate_caudate	Inverse_variance_weighted	6	0.325663	0.13719	0.0176055	(0.0568~0.5946)
genus.Methanobrevibacter.id.123	linear_change_rate_caudate	Simple_mode	6	0.383682	0.237362	0.166922	(-0.0815~0.8489)
genus.Methanobrevibacter.id.123	linear_change_rate_caudate	Weighted_mode	6	0.370617	0.229033	0.166548	(-0.0783~0.8195)
genus.Olsenella.id.822	linear_change_rate_cerebellum_WM	MR_Egger	10	-3.06385	2.58887	0.270594	(-8.138~2.0103)
genus.Olsenella.id.822	linear_change_rate_cerebellum_WM	Weighted_median	10	-0.731224	0.77135	0.34314	(-2.2431~0.7806)
genus.Olsenella.id.822	linear_change_rate_cerebellum_WM	Inverse_variance_weighted	10	-1.21233	0.553834	0.028599	(-2.2978~-0.1268)
genus.Olsenella.id.822	linear_change_rate_cerebellum_WM	Simple_mode	10	-0.674539	1.13873	0.568191	(-2.9065~1.5574)
genus.Olsenella.id.822	linear_change_rate_cerebellum_WM	Weighted_mode	10	-0.657063	1.1371	0.57754	(-2.8858~1.5716)
genus.Oscillibacter.id.2063	linear_change_rate_nucleus_accumbens	MR_Egger	12	0.636247	0.308313	0.0659834	(0.032~1.2405)
genus.Oscillibacter.id.2063	linear_change_rate_nucleus_accumbens	Weighted_median	12	0.0927426	0.0840453	0.269817	(-0.072~0.2575)
genus.Oscillibacter.id.2063	linear_change_rate_nucleus_accumbens	Inverse_variance_weighted	12	0.155281	0.0723119	0.0317627	(0.0136~0.297)
genus.Oscillibacter.id.2063	linear_change_rate_nucleus_accumbens	Simple_mode	12	0.0960319	0.139522	0.505525	(-0.1774~0.3695)
genus.Oscillibacter.id.2063	linear_change_rate_nucleus_accumbens	Weighted_mode	12	0.0892083	0.127901	0.499981	(-0.1615~0.3399)
genus.Oscillospira.id.2064	linear_change_rate_hippocampus	MR_Egger	8	-0.939959	0.946605	0.359062	(-2.7953~0.9154)
genus.Oscillospira.id.2064	linear_change_rate_hippocampus	Weighted_median	8	-0.647906	0.309845	0.0365223	(-1.2552~-0.0406)
genus.Oscillospira.id.2064	linear_change_rate_hippocampus	Inverse_variance_weighted	8	-0.562383	0.241499	0.0198738	(-1.0357~-0.089)
genus.Oscillospira.id.2064	linear_change_rate_hippocampus	Simple_mode	8	-0.790858	0.448775	0.121401	(-1.6705~0.0887)
genus.Oscillospira.id.2064	linear_change_rate_hippocampus	Weighted_mode	8	-0.769686	0.440722	0.12424	(-1.6335~0.0941)
genus.Parabacteroides.id.954	linear_change_rate_hippocampus	MR_Egger	5	-0.86689	2.5938	0.760217	(-5.9507~4.217)
genus.Parabacteroides.id.954	linear_change_rate_hippocampus	Weighted_median	5	0.607566	0.5365	0.25744	(-0.444~1.6591)
genus.Parabacteroides.id.954	linear_change_rate_hippocampus	Inverse_variance_weighted	5	0.7382	0.375808	0.0494952	(0.0016~1.4748)
genus.Parabacteroides.id.954	linear_change_rate_hippocampus	Simple_mode	5	0.561104	0.706094	0.471297	(-0.8228~1.945)
genus.Parabacteroides.id.954	linear_change_rate_hippocampus	Weighted_mode	5	0.528816	0.700505	0.492316	(-0.8442~1.9018)
genus.Phascolarctobacterium.id.2168	linear_change_rate_surface_area	MR_Egger	9	-15.5581	8.191	0.0992908	(-31.6125~0.4962)
genus.Phascolarctobacterium.id.2168	linear_change_rate_surface_area	Weighted_median	9	-4.97233	2.27929	0.0291448	(-9.4397~-0.5049)
genus.Phascolarctobacterium.id.2168	linear_change_rate_surface_area	Inverse_variance_weighted	9	-4.40575	1.78805	0.0137396	(-7.9103~-0.9012)
genus.Phascolarctobacterium.id.2168	linear_change_rate_surface_area	Simple_mode	9	-4.83339	3.6443	0.221356	(-11.9762~2.3094)
genus.Phascolarctobacterium.id.2168	linear_change_rate_surface_area	Weighted_mode	9	-4.77523	3.43744	0.202222	(-11.5126~1.9622)
genus.Prevotella9.id.11183	linear_change_rate_putamen	MR_Egger	12	1.02557	1.36943	0.471163	(-1.6585~3.7097)
genus.Prevotella9.id.11183	linear_change_rate_putamen	Weighted_median	12	-0.662296	0.338293	0.0502584	(-1.3253~8e-04)
genus.Prevotella9.id.11183	linear_change_rate_putamen	Inverse_variance_weighted	12	-0.507237	0.254659	0.0463896	(-1.0064~-0.0081)
genus.Prevotella9.id.11183	linear_change_rate_putamen	Simple_mode	12	-0.843452	0.662177	0.229006	(-2.1413~0.4544)
genus.Prevotella9.id.11183	linear_change_rate_putamen	Weighted_mode	12	-0.775362	0.661963	0.266222	(-2.0728~0.5221)
genus.Roseburia.id.2012	linear_change_rate_cerebellum_WM	MR_Egger	13	0.832713	4.36822	0.852288	(-7.729~9.3944)
genus.Roseburia.id.2012	linear_change_rate_cerebellum_WM	Weighted_median	13	1.67375	1.42203	0.239187	(-1.1134~4.4609)
genus.Roseburia.id.2012	linear_change_rate_cerebellum_WM	Inverse_variance_weighted	13	2.22533	1.06164	0.0360706	(0.1445~4.3061)
genus.Roseburia.id.2012	linear_change_rate_cerebellum_WM	Simple_mode	13	1.48408	2.58104	0.575919	(-3.5748~6.5429)
genus.Roseburia.id.2012	linear_change_rate_cerebellum_WM	Weighted_mode	13	1.40042	2.3787	0.566958	(-3.2618~6.0627)
genus.Ruminiclostridium5.id.11355	linear_change_rate_cerebellum_WM	MR_Egger	11	0.548747	4.6459	0.908571	(-8.5572~9.6547)
genus.Ruminiclostridium5.id.11355	linear_change_rate_cerebellum_WM	Weighted_median	11	1.43301	1.52473	0.347297	(-1.5555~4.4215)
genus.Ruminiclostridium5.id.11355	linear_change_rate_cerebellum_WM	Inverse_variance_weighted	11	2.24736	1.11664	0.0441565	(0.0587~4.436)
genus.Ruminiclostridium5.id.11355	linear_change_rate_cerebellum_WM	Simple_mode	11	0.825881	2.47527	0.745532	(-4.0256~5.6774)
genus.Ruminiclostridium5.id.11355	linear_change_rate_cerebellum_WM	Weighted_mode	11	0.608631	2.41223	0.805912	(-4.1193~5.3366)
genus.RuminococcaceaeUCG003.id.11361	linear_change_rate_cerebellum_GM	MR_Egger	11	23.3956	8.6292	0.0239497	(6.4824~40.3089)
genus.RuminococcaceaeUCG003.id.11361	linear_change_rate_cerebellum_GM	Weighted_median	11	4.41098	3.4356	0.199176	(-2.3228~11.1448)
genus.RuminococcaceaeUCG003.id.11361	linear_change_rate_cerebellum_GM	Inverse_variance_weighted	11	5.3021	2.60378	0.0417194	(0.1987~10.4055)
genus.RuminococcaceaeUCG003.id.11361	linear_change_rate_cerebellum_GM	Simple_mode	11	1.55028	6.19872	0.807576	(-10.5992~13.6998)
genus.RuminococcaceaeUCG003.id.11361	linear_change_rate_cerebellum_GM	Weighted_mode	11	1.44355	6.22578	0.821318	(-10.759~13.6461)
genus.RuminococcaceaeUCG005.id.11363	linear_change_rate_amygdala	MR_Egger	10	-0.0647753	1.46068	0.965716	(-2.9277~2.7982)
genus.RuminococcaceaeUCG005.id.11363	linear_change_rate_amygdala	Weighted_median	10	0.4559	0.24846	0.0665196	(-0.0311~0.9429)
genus.RuminococcaceaeUCG005.id.11363	linear_change_rate_amygdala	Inverse_variance_weighted	10	0.397489	0.180528	0.0276789	(0.0437~0.7513)
genus.RuminococcaceaeUCG005.id.11363	linear_change_rate_amygdala	Simple_mode	10	0.719074	0.405277	0.109763	(-0.0753~1.5134)
genus.RuminococcaceaeUCG005.id.11363	linear_change_rate_amygdala	Weighted_mode	10	0.689427	0.419871	0.135007	(-0.1335~1.5124)
genus.RuminococcaceaeUCG005.id.11363	linear_change_rate_cerebellum_WM	MR_Egger	10	-2.89542	11.3455	0.805003	(-25.1326~19.3417)
genus.RuminococcaceaeUCG005.id.11363	linear_change_rate_cerebellum_WM	Weighted_median	10	3.3742	1.61155	0.0362817	(0.2156~6.5328)
genus.RuminococcaceaeUCG005.id.11363	linear_change_rate_cerebellum_WM	Inverse_variance_weighted	10	2.84239	1.34854	0.0350531	(0.1992~5.4855)
genus.RuminococcaceaeUCG005.id.11363	linear_change_rate_cerebellum_WM	Simple_mode	10	4.28503	2.68105	0.144448	(-0.9698~9.5399)
genus.RuminococcaceaeUCG005.id.11363	linear_change_rate_cerebellum_WM	Weighted_mode	10	3.47738	2.39572	0.18059	(-1.2182~8.173)
genus.RuminococcaceaeUCG011.id.11368	linear_change_rate_cortical_GM	MR_Egger	8	-12.8875	39.2478	0.753795	(-89.8132~64.0383)
genus.RuminococcaceaeUCG011.id.11368	linear_change_rate_cortical_GM	Weighted_median	8	-16.2865	10.3179	0.114459	(-36.5096~3.9366)
genus.RuminococcaceaeUCG011.id.11368	linear_change_rate_cortical_GM	Inverse_variance_weighted	8	-22.0732	7.60435	0.00369949	(-36.9777~-7.1687)
genus.RuminococcaceaeUCG011.id.11368	linear_change_rate_cortical_GM	Simple_mode	8	-14.9735	15.5919	0.368873	(-45.5336~15.5866)
genus.RuminococcaceaeUCG011.id.11368	linear_change_rate_cortical_GM	Weighted_mode	8	-14.3878	14.7824	0.362824	(-43.3613~14.5856)
genus.RuminococcaceaeUCG011.id.11368	linear_change_rate_mean_thickness	MR_Egger	8	-0.0285939	0.174931	0.875525	(-0.3715~0.3143)
genus.RuminococcaceaeUCG011.id.11368	linear_change_rate_mean_thickness	Weighted_median	8	-0.0720309	0.0436616	0.0989929	(-0.1576~0.0135)
genus.RuminococcaceaeUCG011.id.11368	linear_change_rate_mean_thickness	Inverse_variance_weighted	8	-0.0669109	0.0338309	0.0479508	(-0.1332~-6e-04)
genus.RuminococcaceaeUCG011.id.11368	linear_change_rate_mean_thickness	Simple_mode	8	-0.0807995	0.0677965	0.272176	(-0.2137~0.0521)
genus.RuminococcaceaeUCG011.id.11368	linear_change_rate_mean_thickness	Weighted_mode	8	-0.0842766	0.0651051	0.236567	(-0.2119~0.0433)
genus.RuminococcaceaeUCG014.id.11371	linear_change_rate_pallidum	MR_Egger	9	0.721926	0.822553	0.409236	(-0.8903~2.3341)
genus.RuminococcaceaeUCG014.id.11371	linear_change_rate_pallidum	Weighted_median	9	-0.411974	0.24158	0.0881318	(-0.8855~0.0615)
genus.RuminococcaceaeUCG014.id.11371	linear_change_rate_pallidum	Inverse_variance_weighted	9	-0.471263	0.18701	0.0117356	(-0.8378~-0.1047)
genus.RuminococcaceaeUCG014.id.11371	linear_change_rate_pallidum	Simple_mode	9	-0.482534	0.366563	0.22451	(-1.201~0.2359)
genus.RuminococcaceaeUCG014.id.11371	linear_change_rate_pallidum	Weighted_mode	9	-0.438731	0.356761	0.253723	(-1.138~0.2605)
genus.Ruminococcus2.id.11374	linear_change_rate_pallidum	MR_Egger	11	1.00981	1.05287	0.362563	(-1.0538~3.0734)
genus.Ruminococcus2.id.11374	linear_change_rate_pallidum	Weighted_median	11	0.326643	0.271222	0.228459	(-0.205~0.8582)
genus.Ruminococcus2.id.11374	linear_change_rate_pallidum	Inverse_variance_weighted	11	0.541914	0.202089	0.00732794	(0.1458~0.938)
genus.Ruminococcus2.id.11374	linear_change_rate_pallidum	Simple_mode	11	0.283508	0.434908	0.529175	(-0.5689~1.1359)
genus.Ruminococcus2.id.11374	linear_change_rate_pallidum	Weighted_mode	11	0.290156	0.452639	0.535915	(-0.597~1.1773)
genus.Senegalimassilia.id.11160	linear_change_rate_hippocampus	MR_Egger	5	0.0918445	0.861008	0.921783	(-1.5957~1.7794)
genus.Senegalimassilia.id.11160	linear_change_rate_hippocampus	Weighted_median	5	0.389483	0.300567	0.195034	(-0.1996~0.9786)
genus.Senegalimassilia.id.11160	linear_change_rate_hippocampus	Inverse_variance_weighted	5	0.467685	0.229405	0.041481	(0.0181~0.9173)
genus.Senegalimassilia.id.11160	linear_change_rate_hippocampus	Simple_mode	5	0.403533	0.393809	0.36343	(-0.3683~1.1754)
genus.Senegalimassilia.id.11160	linear_change_rate_hippocampus	Weighted_mode	5	0.392095	0.395069	0.377144	(-0.3822~1.1664)
genus.Streptococcus.id.1853	linear_change_rate_caudate	MR_Egger	13	-0.552938	0.676095	0.430807	(-1.8781~0.7722)
genus.Streptococcus.id.1853	linear_change_rate_caudate	Weighted_median	13	-0.418069	0.275353	0.128939	(-0.9578~0.1216)
genus.Streptococcus.id.1853	linear_change_rate_caudate	Inverse_variance_weighted	13	-0.425197	0.188248	0.0239021	(-0.7942~-0.0562)
genus.Streptococcus.id.1853	linear_change_rate_caudate	Simple_mode	13	0.15499	0.454999	0.739266	(-0.7368~1.0468)
genus.Streptococcus.id.1853	linear_change_rate_caudate	Weighted_mode	13	-0.394982	0.436034	0.382843	(-1.2496~0.4596)
genus.Sutterella.id.2896	linear_change_rate_caudate	MR_Egger	11	2.10294	2.09855	0.342478	(-2.0102~6.2161)
genus.Sutterella.id.2896	linear_change_rate_caudate	Weighted_median	11	0.540831	0.266974	0.042787	(0.0176~1.0641)
genus.Sutterella.id.2896	linear_change_rate_caudate	Inverse_variance_weighted	11	0.399695	0.190204	0.0356053	(0.0269~0.7725)
genus.Sutterella.id.2896	linear_change_rate_caudate	Simple_mode	11	0.689415	0.419303	0.131163	(-0.1324~1.5112)
genus.Sutterella.id.2896	linear_change_rate_caudate	Weighted_mode	11	0.689415	0.434881	0.143982	(-0.163~1.5418)
genus.Sutterella.id.2896	linear_change_rate_putamen	MR_Egger	11	-1.63593	3.42523	0.644312	(-8.3494~5.0775)
genus.Sutterella.id.2896	linear_change_rate_putamen	Weighted_median	11	1.12703	0.425747	0.00811686	(0.2926~1.9615)
genus.Sutterella.id.2896	linear_change_rate_putamen	Inverse_variance_weighted	11	0.793584	0.30346	0.00891956	(0.1988~1.3884)
genus.Sutterella.id.2896	linear_change_rate_putamen	Simple_mode	11	1.33227	0.692164	0.0831491	(-0.0244~2.6889)
genus.Sutterella.id.2896	linear_change_rate_putamen	Weighted_mode	11	1.33227	0.667355	0.0738373	(0.0242~2.6403)
genus.Turicibacter.id.2162	linear_change_rate_putamen	MR_Egger	8	0.167902	1.60555	0.920121	(-2.979~3.3148)
genus.Turicibacter.id.2162	linear_change_rate_putamen	Weighted_median	8	-0.671749	0.393103	0.0874814	(-1.4422~0.0987)
genus.Turicibacter.id.2162	linear_change_rate_putamen	Inverse_variance_weighted	8	-0.614945	0.309179	0.0467052	(-1.2209~-0.009)
genus.Turicibacter.id.2162	linear_change_rate_putamen	Simple_mode	8	-0.993985	0.718989	0.209323	(-2.4032~0.4152)
genus.Turicibacter.id.2162	linear_change_rate_putamen	Weighted_mode	8	-0.875897	0.699878	0.250952	(-2.2477~0.4959)
genus.Tyzzerella3.id.11335	linear_change_rate_caudate	MR_Egger	9	0.2174	0.971896	0.829389	(-1.6875~2.1223)
genus.Tyzzerella3.id.11335	linear_change_rate_caudate	Weighted_median	9	-0.255372	0.177306	0.149786	(-0.6029~0.0921)
genus.Tyzzerella3.id.11335	linear_change_rate_caudate	Inverse_variance_weighted	9	-0.308647	0.140023	0.0275066	(-0.5831~-0.0342)
genus.Tyzzerella3.id.11335	linear_change_rate_caudate	Simple_mode	9	-0.213239	0.265631	0.445302	(-0.7339~0.3074)
genus.Tyzzerella3.id.11335	linear_change_rate_caudate	Weighted_mode	9	-0.208961	0.27937	0.475887	(-0.7565~0.3386)
genus.unknowngenus.id.1000006162	linear_change_rate_pallidum	MR_Egger	11	-0.214658	0.482514	0.666916	(-1.1604~0.7311)
genus.unknowngenus.id.1000006162	linear_change_rate_pallidum	Weighted_median	11	-0.245476	0.134332	0.0676411	(-0.5088~0.0178)
genus.unknowngenus.id.1000006162	linear_change_rate_pallidum	Inverse_variance_weighted	11	-0.278788	0.104716	0.00776052	(-0.484~-0.0735)
genus.unknowngenus.id.1000006162	linear_change_rate_pallidum	Simple_mode	11	-0.309403	0.228875	0.206209	(-0.758~0.1392)
genus.unknowngenus.id.1000006162	linear_change_rate_pallidum	Weighted_mode	11	-0.126209	0.215365	0.570851	(-0.5483~0.2959)
genus.unknowngenus.id.2001	linear_change_rate_amygdala	MR_Egger	8	-1.27408	0.722589	0.128322	(-2.6904~0.1422)
genus.unknowngenus.id.2001	linear_change_rate_amygdala	Weighted_median	8	0.517552	0.220068	0.0186838	(0.0862~0.9489)
genus.unknowngenus.id.2001	linear_change_rate_amygdala	Inverse_variance_weighted	8	0.532572	0.200116	0.00778351	(0.1403~0.9248)
genus.unknowngenus.id.2001	linear_change_rate_amygdala	Simple_mode	8	0.63265	0.314291	0.0839998	(0.0166~1.2487)
genus.unknowngenus.id.2001	linear_change_rate_amygdala	Weighted_mode	8	0.513821	0.302994	0.133741	(-0.08~1.1077)
genus.unknowngenus.id.2041	linear_change_rate_amygdala	MR_Egger	10	0.293354	0.775043	0.714906	(-1.2257~1.8124)
genus.unknowngenus.id.2041	linear_change_rate_amygdala	Weighted_median	10	-0.424635	0.173853	0.0145858	(-0.7654~-0.0839)
genus.unknowngenus.id.2041	linear_change_rate_amygdala	Inverse_variance_weighted	10	-0.361964	0.131131	0.00577434	(-0.619~-0.1049)
genus.unknowngenus.id.2041	linear_change_rate_amygdala	Simple_mode	10	-0.487881	0.25716	0.0902934	(-0.9919~0.0162)
genus.unknowngenus.id.2041	linear_change_rate_amygdala	Weighted_mode	10	-0.410666	0.260259	0.149042	(-0.9208~0.0994)
genus.Veillonella.id.2198	linear_change_rate_cerebellum_WM	MR_Egger	7	13.5521	8.25958	0.161769	(-2.6367~29.7409)
genus.Veillonella.id.2198	linear_change_rate_cerebellum_WM	Weighted_median	7	2.52867	1.45438	0.0820962	(-0.3219~5.3793)
genus.Veillonella.id.2198	linear_change_rate_cerebellum_WM	Inverse_variance_weighted	7	2.4144	1.02379	0.0183595	(0.4078~4.421)
genus.Veillonella.id.2198	linear_change_rate_cerebellum_WM	Simple_mode	7	0.364597	2.26657	0.877484	(-4.0779~4.8071)
genus.Veillonella.id.2198	linear_change_rate_cerebellum_WM	Weighted_mode	7	0.56875	2.1174	0.797228	(-3.5813~4.7188)
genus.Veillonella.id.2198	linear_change_rate_hippocampus	MR_Egger	7	1.2563	1.88715	0.535071	(-2.4425~4.9551)
genus.Veillonella.id.2198	linear_change_rate_hippocampus	Weighted_median	7	0.663208	0.317336	0.0366245	(0.0412~1.2852)
genus.Veillonella.id.2198	linear_change_rate_hippocampus	Inverse_variance_weighted	7	0.715634	0.233912	0.00221769	(0.2572~1.1741)
genus.Veillonella.id.2198	linear_change_rate_hippocampus	Simple_mode	7	0.969459	0.476363	0.0880365	(0.0358~1.9031)
genus.Veillonella.id.2198	linear_change_rate_hippocampus	Weighted_mode	7	1.01978	0.50147	0.0882254	(0.0369~2.0027)
order.Actinomycetales.id.420	linear_change_rate_caudate	MR_Egger	4	-0.236717	1.29694	0.872001	(-2.7787~2.3053)
order.Actinomycetales.id.420	linear_change_rate_caudate	Weighted_median	4	0.597144	0.297437	0.0446825	(0.0142~1.1801)
order.Actinomycetales.id.420	linear_change_rate_caudate	Inverse_variance_weighted	4	0.617624	0.248658	0.0129977	(0.1303~1.105)
order.Actinomycetales.id.420	linear_change_rate_caudate	Simple_mode	4	0.68921	0.409218	0.190729	(-0.1129~1.4913)
order.Actinomycetales.id.420	linear_change_rate_caudate	Weighted_mode	4	0.56691	0.380527	0.233046	(-0.1789~1.3127)
order.Bacteroidales.id.913	linear_change_rate_pallidum	MR_Egger	8	0.0167582	1.14255	0.988773	(-2.2226~2.2562)
order.Bacteroidales.id.913	linear_change_rate_pallidum	Weighted_median	8	-0.388416	0.299776	0.195083	(-0.976~0.1991)
order.Bacteroidales.id.913	linear_change_rate_pallidum	Inverse_variance_weighted	8	-0.501062	0.222409	0.0242661	(-0.937~-0.0651)
order.Bacteroidales.id.913	linear_change_rate_pallidum	Simple_mode	8	-0.336904	0.467078	0.494105	(-1.2524~0.5786)
order.Bacteroidales.id.913	linear_change_rate_pallidum	Weighted_mode	8	-0.318323	0.466702	0.517121	(-1.2331~0.5964)
order.Bacteroidales.id.913	linear_change_rate_surface_area	MR_Egger	8	-3.37107	14.5696	0.824711	(-31.9275~25.1854)
order.Bacteroidales.id.913	linear_change_rate_surface_area	Weighted_median	8	-4.64704	3.42693	0.175088	(-11.3638~2.0697)
order.Bacteroidales.id.913	linear_change_rate_surface_area	Inverse_variance_weighted	8	-6.4297	2.63294	0.0146054	(-11.5903~-1.2691)
order.Bacteroidales.id.913	linear_change_rate_surface_area	Simple_mode	8	-4.62866	5.64163	0.439003	(-15.6862~6.4289)
order.Bacteroidales.id.913	linear_change_rate_surface_area	Weighted_mode	8	-4.3548	5.31752	0.4398	(-14.7771~6.0675)
order.Desulfovibrionales.id.3156	linear_change_rate_surface_area	MR_Egger	10	-9.82666	11.9964	0.436432	(-33.3397~13.6864)
order.Desulfovibrionales.id.3156	linear_change_rate_surface_area	Weighted_median	10	-1.42289	2.83162	0.615316	(-6.9729~4.1271)
order.Desulfovibrionales.id.3156	linear_change_rate_surface_area	Inverse_variance_weighted	10	-4.71024	2.149	0.0283919	(-8.9223~-0.4982)
order.Desulfovibrionales.id.3156	linear_change_rate_surface_area	Simple_mode	10	-0.60976	3.96058	0.88104	(-8.3725~7.153)
order.Desulfovibrionales.id.3156	linear_change_rate_surface_area	Weighted_mode	10	-0.779542	4.06591	0.852212	(-8.7487~7.1896)
order.Enterobacteriales.id.3468	linear_change_rate_amygdala	MR_Egger	6	1.20967	1.30794	0.407381	(-1.3539~3.7732)
order.Enterobacteriales.id.3468	linear_change_rate_amygdala	Weighted_median	6	0.517158	0.284647	0.0692422	(-0.0408~1.0751)
order.Enterobacteriales.id.3468	linear_change_rate_amygdala	Inverse_variance_weighted	6	0.462773	0.217251	0.0331604	(0.037~0.8886)
order.Enterobacteriales.id.3468	linear_change_rate_amygdala	Simple_mode	6	-0.0179823	0.465947	0.970708	(-0.9312~0.8953)
order.Enterobacteriales.id.3468	linear_change_rate_amygdala	Weighted_mode	6	0.792531	0.430167	0.124766	(-0.0506~1.6357)
order.NB1n.id.3953	linear_change_rate_pallidum	MR_Egger	11	-0.214658	0.482514	0.666916	(-1.1604~0.7311)
order.NB1n.id.3953	linear_change_rate_pallidum	Weighted_median	11	-0.245476	0.146614	0.0940708	(-0.5328~0.0419)
order.NB1n.id.3953	linear_change_rate_pallidum	Inverse_variance_weighted	11	-0.278788	0.104716	0.00776052	(-0.484~-0.0735)
order.NB1n.id.3953	linear_change_rate_pallidum	Simple_mode	11	-0.309403	0.222324	0.194199	(-0.7452~0.1264)
order.NB1n.id.3953	linear_change_rate_pallidum	Weighted_mode	11	-0.126209	0.2052	0.55226	(-0.5284~0.276)
order.Rhodospirillales.id.2667	linear_change_rate_cerebral_WM	Inverse_variance_weighted	2	-35.4856	11.9527	0.0029892	(-58.9129~-12.0584)
order.Verrucomicrobiales.id.4030	linear_change_rate_pallidum	MR_Egger	9	0.309865	1.09954	0.786237	(-1.8452~2.465)
order.Verrucomicrobiales.id.4030	linear_change_rate_pallidum	Weighted_median	9	-0.362687	0.222698	0.103397	(-0.7992~0.0738)
order.Verrucomicrobiales.id.4030	linear_change_rate_pallidum	Inverse_variance_weighted	9	-0.423807	0.169836	0.0125822	(-0.7567~-0.0909)
order.Verrucomicrobiales.id.4030	linear_change_rate_pallidum	Simple_mode	9	-0.331536	0.307325	0.312134	(-0.9339~0.2708)
order.Verrucomicrobiales.id.4030	linear_change_rate_pallidum	Weighted_mode	9	-0.328372	0.296422	0.300146	(-0.9094~0.2526)
phylum.Proteobacteria.id.2375	linear_change_rate_mean_thickness	MR_Egger	8	0.27853	0.350235	0.456757	(-0.4079~0.965)
phylum.Proteobacteria.id.2375	linear_change_rate_mean_thickness	Weighted_median	8	0.252161	0.0969469	0.00929478	(0.0621~0.4422)
phylum.Proteobacteria.id.2375	linear_change_rate_mean_thickness	Inverse_variance_weighted	8	0.1779	0.0743533	0.016728	(0.0322~0.3236)
phylum.Proteobacteria.id.2375	linear_change_rate_mean_thickness	Simple_mode	8	0.302578	0.153904	0.0900171	(9e-04~0.6042)
phylum.Proteobacteria.id.2375	linear_change_rate_mean_thickness	Weighted_mode	8	0.301079	0.167029	0.114456	(-0.0263~0.6285)

## Sheet: Table S5
Table S5. The causal effect of gut microbiota on age-dependent quadratic change rate of brain structure across the lifespan
Exposure	Outcome	Method	No. of SNPs	Beta	Se	P value	95% CI
class.Coriobacteriia.id.809	quadratic_change_rate_pallidum	MR_Egger	10	0.0687112	0.0620539	0.300351	(-0.0529~0.1903)
class.Coriobacteriia.id.809	quadratic_change_rate_pallidum	Weighted_median	10	0.0320118	0.0178579	0.0730387	(-0.003~0.067)
class.Coriobacteriia.id.809	quadratic_change_rate_pallidum	Inverse_variance_weighted	10	0.0344017	0.0126662	0.00660708	(0.0096~0.0592)
class.Coriobacteriia.id.809	quadratic_change_rate_pallidum	Simple_mode	10	0.0384387	0.0306019	0.240709	(-0.0215~0.0984)
class.Coriobacteriia.id.809	quadratic_change_rate_pallidum	Weighted_mode	10	0.0349853	0.0287418	0.254471	(-0.0213~0.0913)
class.Deltaproteobacteria.id.3087	quadratic_change_rate_caudate	MR_Egger	11	-0.0508188	0.0885107	0.579928	(-0.2243~0.1227)
class.Deltaproteobacteria.id.3087	quadratic_change_rate_caudate	Weighted_median	11	0.019843	0.0208263	0.340698	(-0.021~0.0607)
class.Deltaproteobacteria.id.3087	quadratic_change_rate_caudate	Inverse_variance_weighted	11	0.0309612	0.0155731	0.046798	(4e-04~0.0615)
class.Deltaproteobacteria.id.3087	quadratic_change_rate_caudate	Simple_mode	11	0.0184377	0.031304	0.568936	(-0.0429~0.0798)
class.Deltaproteobacteria.id.3087	quadratic_change_rate_caudate	Weighted_mode	11	0.0169851	0.0334511	0.622634	(-0.0486~0.0825)
class.Erysipelotrichia.id.2147	quadratic_change_rate_cortical_GM	MR_Egger	11	1.24292	3.5528	0.734503	(-5.7206~8.2064)
class.Erysipelotrichia.id.2147	quadratic_change_rate_cortical_GM	Weighted_median	11	1.58487	0.950776	0.0955297	(-0.2787~3.4484)
class.Erysipelotrichia.id.2147	quadratic_change_rate_cortical_GM	Inverse_variance_weighted	11	1.44147	0.710093	0.0423597	(0.0497~2.8332)
class.Erysipelotrichia.id.2147	quadratic_change_rate_cortical_GM	Simple_mode	11	1.74935	1.5869	0.296124	(-1.361~4.8597)
class.Erysipelotrichia.id.2147	quadratic_change_rate_cortical_GM	Weighted_mode	11	1.9026	1.55686	0.249704	(-1.1489~4.9541)
class.Erysipelotrichia.id.2147	quadratic_change_rate_surface_area	MR_Egger	11	0.321296	0.632204	0.623523	(-0.9178~1.5604)
class.Erysipelotrichia.id.2147	quadratic_change_rate_surface_area	Weighted_median	11	0.27098	0.168788	0.108396	(-0.0598~0.6018)
class.Erysipelotrichia.id.2147	quadratic_change_rate_surface_area	Inverse_variance_weighted	11	0.258705	0.125189	0.03878	(0.0133~0.5041)
class.Erysipelotrichia.id.2147	quadratic_change_rate_surface_area	Simple_mode	11	0.279606	0.267837	0.321091	(-0.2454~0.8046)
class.Erysipelotrichia.id.2147	quadratic_change_rate_surface_area	Weighted_mode	11	0.279606	0.249828	0.289219	(-0.2101~0.7693)
class.Gammaproteobacteria.id.3303	quadratic_change_rate_hippocampus	MR_Egger	6	0.269738	0.146112	0.138614	(-0.0166~0.5561)
class.Gammaproteobacteria.id.3303	quadratic_change_rate_hippocampus	Weighted_median	6	0.0534408	0.0294204	0.069301	(-0.0042~0.1111)
class.Gammaproteobacteria.id.3303	quadratic_change_rate_hippocampus	Inverse_variance_weighted	6	0.0488591	0.0236297	0.038668	(0.0025~0.0952)
class.Gammaproteobacteria.id.3303	quadratic_change_rate_hippocampus	Simple_mode	6	0.0737973	0.0467037	0.174918	(-0.0177~0.1653)
class.Gammaproteobacteria.id.3303	quadratic_change_rate_hippocampus	Weighted_mode	6	0.0672668	0.0477959	0.218337	(-0.0264~0.1609)
class.Lentisphaeria.id.2250	quadratic_change_rate_amygdala	MR_Egger	7	0.0203429	0.0316091	0.548202	(-0.0416~0.0823)
class.Lentisphaeria.id.2250	quadratic_change_rate_amygdala	Weighted_median	7	0.0157627	0.00941842	0.0942081	(-0.0027~0.0342)
class.Lentisphaeria.id.2250	quadratic_change_rate_amygdala	Inverse_variance_weighted	7	0.0225878	0.00813937	0.00551805	(0.0066~0.0385)
class.Lentisphaeria.id.2250	quadratic_change_rate_amygdala	Simple_mode	7	0.0135172	0.0137746	0.364336	(-0.0135~0.0405)
class.Lentisphaeria.id.2250	quadratic_change_rate_amygdala	Weighted_mode	7	0.0129703	0.0124842	0.33888	(-0.0115~0.0374)
class.Lentisphaeria.id.2250	quadratic_change_rate_cortical_GM	MR_Egger	7	4.19534	1.80023	0.067174	(0.6669~7.7238)
class.Lentisphaeria.id.2250	quadratic_change_rate_cortical_GM	Weighted_median	7	1.18908	0.704287	0.0913448	(-0.1913~2.5695)
class.Lentisphaeria.id.2250	quadratic_change_rate_cortical_GM	Inverse_variance_weighted	7	1.24561	0.585917	0.0335105	(0.0972~2.394)
class.Lentisphaeria.id.2250	quadratic_change_rate_cortical_GM	Simple_mode	7	0.829824	1.07534	0.469593	(-1.2778~2.9375)
class.Lentisphaeria.id.2250	quadratic_change_rate_cortical_GM	Weighted_mode	7	1.0333	0.998756	0.340749	(-0.9243~2.9909)
class.Lentisphaeria.id.2250	quadratic_change_rate_hippocampus	MR_Egger	7	0.0719997	0.0388897	0.123329	(-0.0042~0.1482)
class.Lentisphaeria.id.2250	quadratic_change_rate_hippocampus	Weighted_median	7	0.0397319	0.0159057	0.012491	(0.0086~0.0709)
class.Lentisphaeria.id.2250	quadratic_change_rate_hippocampus	Inverse_variance_weighted	7	0.0380596	0.0110923	0.000600953	(0.0163~0.0598)
class.Lentisphaeria.id.2250	quadratic_change_rate_hippocampus	Simple_mode	7	0.0542019	0.0250095	0.0733394	(0.0052~0.1032)
class.Lentisphaeria.id.2250	quadratic_change_rate_hippocampus	Weighted_mode	7	0.0542019	0.0244532	0.0685217	(0.0063~0.1021)
class.Lentisphaeria.id.2250	quadratic_change_rate_lateral_ventricles	MR_Egger	7	-0.722819	0.453928	0.17218	(-1.6125~0.1669)
class.Lentisphaeria.id.2250	quadratic_change_rate_lateral_ventricles	Weighted_median	7	-0.379652	0.138788	0.00622901	(-0.6517~-0.1076)
class.Lentisphaeria.id.2250	quadratic_change_rate_lateral_ventricles	Inverse_variance_weighted	7	-0.309114	0.130364	0.0177323	(-0.5646~-0.0536)
class.Lentisphaeria.id.2250	quadratic_change_rate_lateral_ventricles	Simple_mode	7	-0.457056	0.242275	0.108174	(-0.9319~0.0178)
class.Lentisphaeria.id.2250	quadratic_change_rate_lateral_ventricles	Weighted_mode	7	-0.486676	0.221556	0.0704284	(-0.9209~-0.0524)
class.Lentisphaeria.id.2250	quadratic_change_rate_mean_thickness	MR_Egger	5	0.0124502	0.0110244	0.340898	(-0.0092~0.0341)
class.Lentisphaeria.id.2250	quadratic_change_rate_mean_thickness	Weighted_median	5	0.00559688	0.00384511	0.145507	(-0.0019~0.0131)
class.Lentisphaeria.id.2250	quadratic_change_rate_mean_thickness	Inverse_variance_weighted	5	0.00729028	0.00283689	0.0101754	(0.0017~0.0129)
class.Lentisphaeria.id.2250	quadratic_change_rate_mean_thickness	Simple_mode	5	0.00581083	0.00516311	0.323357	(-0.0043~0.0159)
class.Lentisphaeria.id.2250	quadratic_change_rate_mean_thickness	Weighted_mode	5	0.0058876	0.00549812	0.344554	(-0.0049~0.0167)
class.Lentisphaeria.id.2250	quadratic_change_rate_thalamus	MR_Egger	7	0.12597	0.065109	0.110812	(-0.0016~0.2536)
class.Lentisphaeria.id.2250	quadratic_change_rate_thalamus	Weighted_median	7	0.0687162	0.0225309	0.00228948	(0.0246~0.1129)
class.Lentisphaeria.id.2250	quadratic_change_rate_thalamus	Inverse_variance_weighted	7	0.0507775	0.0187837	0.00686587	(0.014~0.0876)
class.Lentisphaeria.id.2250	quadratic_change_rate_thalamus	Simple_mode	7	0.0828816	0.0361915	0.0619368	(0.0119~0.1538)
class.Lentisphaeria.id.2250	quadratic_change_rate_thalamus	Weighted_mode	7	0.0812537	0.0333649	0.0507948	(0.0159~0.1466)
class.Lentisphaeria.id.2250	quadratic_change_rate_total_brain	MR_Egger	7	4.20693	2.4981	0.15299	(-0.6893~9.1032)
class.Lentisphaeria.id.2250	quadratic_change_rate_total_brain	Weighted_median	7	2.23762	0.941208	0.0174354	(0.3929~4.0824)
class.Lentisphaeria.id.2250	quadratic_change_rate_total_brain	Inverse_variance_weighted	7	1.89066	0.708739	0.00763878	(0.5015~3.2798)
class.Lentisphaeria.id.2250	quadratic_change_rate_total_brain	Simple_mode	7	2.08559	1.29708	0.158979	(-0.4567~4.6279)
class.Lentisphaeria.id.2250	quadratic_change_rate_total_brain	Weighted_mode	7	2.175	1.26412	0.136119	(-0.3027~4.6527)
class.Melainabacteria.id.1589	quadratic_change_rate_total_brain	MR_Egger	6	3.09854	3.71704	0.451389	(-4.1869~10.3839)
class.Melainabacteria.id.1589	quadratic_change_rate_total_brain	Weighted_median	6	-2.15155	1.04267	0.0390658	(-4.1952~-0.1079)
class.Melainabacteria.id.1589	quadratic_change_rate_total_brain	Inverse_variance_weighted	6	-1.62609	0.799075	0.0418547	(-3.1923~-0.0599)
class.Melainabacteria.id.1589	quadratic_change_rate_total_brain	Simple_mode	6	-2.49718	1.66539	0.19404	(-5.7613~0.767)
class.Melainabacteria.id.1589	quadratic_change_rate_total_brain	Weighted_mode	6	-2.47934	1.56813	0.1747	(-5.5529~0.5942)
class.Methanobacteria.id.119	quadratic_change_rate_cerebellum_WM	MR_Egger	10	-0.0616134	0.131919	0.652917	(-0.3202~0.1969)
class.Methanobacteria.id.119	quadratic_change_rate_cerebellum_WM	Weighted_median	10	-0.0839197	0.0429363	0.0506402	(-0.1681~2e-04)
class.Methanobacteria.id.119	quadratic_change_rate_cerebellum_WM	Inverse_variance_weighted	10	-0.0917306	0.031676	0.00378069	(-0.1538~-0.0296)
class.Methanobacteria.id.119	quadratic_change_rate_cerebellum_WM	Simple_mode	10	-0.0107923	0.0800139	0.895675	(-0.1676~0.146)
class.Methanobacteria.id.119	quadratic_change_rate_cerebellum_WM	Weighted_mode	10	-0.0162794	0.0747425	0.832438	(-0.1628~0.1302)
class.Methanobacteria.id.119	quadratic_change_rate_lateral_ventricles	MR_Egger	10	0.289164	0.268331	0.312614	(-0.2368~0.8151)
class.Methanobacteria.id.119	quadratic_change_rate_lateral_ventricles	Weighted_median	10	0.0996578	0.0848912	0.240416	(-0.0667~0.266)
class.Methanobacteria.id.119	quadratic_change_rate_lateral_ventricles	Inverse_variance_weighted	10	0.137197	0.0646513	0.0338288	(0.0105~0.2639)
class.Methanobacteria.id.119	quadratic_change_rate_lateral_ventricles	Simple_mode	10	0.0591036	0.146967	0.696953	(-0.229~0.3472)
class.Methanobacteria.id.119	quadratic_change_rate_lateral_ventricles	Weighted_mode	10	0.0685496	0.133998	0.621266	(-0.1941~0.3312)
class.Methanobacteria.id.119	quadratic_change_rate_mean_thickness	MR_Egger	6	-0.0129111	0.00716423	0.145872	(-0.027~0.0011)
class.Methanobacteria.id.119	quadratic_change_rate_mean_thickness	Weighted_median	6	-0.00353599	0.00247405	0.152939	(-0.0084~0.0013)
class.Methanobacteria.id.119	quadratic_change_rate_mean_thickness	Inverse_variance_weighted	6	-0.00407128	0.0019882	0.0405875	(-0.008~-2e-04)
class.Methanobacteria.id.119	quadratic_change_rate_mean_thickness	Simple_mode	6	-0.00108803	0.00391762	0.792339	(-0.0088~0.0066)
class.Methanobacteria.id.119	quadratic_change_rate_mean_thickness	Weighted_mode	6	-0.00182412	0.00360002	0.633916	(-0.0089~0.0052)
class.Methanobacteria.id.119	quadratic_change_rate_putamen	MR_Egger	10	-0.0962925	0.0437549	0.0589274	(-0.1821~-0.0105)
class.Methanobacteria.id.119	quadratic_change_rate_putamen	Weighted_median	10	-0.0183002	0.0133214	0.169519	(-0.0444~0.0078)
class.Methanobacteria.id.119	quadratic_change_rate_putamen	Inverse_variance_weighted	10	-0.0210569	0.010463	0.0441659	(-0.0416~-5e-04)
class.Methanobacteria.id.119	quadratic_change_rate_putamen	Simple_mode	10	0.000511854	0.0238724	0.983362	(-0.0463~0.0473)
class.Methanobacteria.id.119	quadratic_change_rate_putamen	Weighted_mode	10	-0.00704226	0.0225386	0.761815	(-0.0512~0.0371)
class.Mollicutes.id.3920	quadratic_change_rate_lateral_ventricles	MR_Egger	11	-1.06728	0.620944	0.11977	(-2.2843~0.1498)
class.Mollicutes.id.3920	quadratic_change_rate_lateral_ventricles	Weighted_median	11	-0.149515	0.149477	0.317186	(-0.4425~0.1435)
class.Mollicutes.id.3920	quadratic_change_rate_lateral_ventricles	Inverse_variance_weighted	11	-0.232151	0.111688	0.0376563	(-0.4511~-0.0132)
class.Mollicutes.id.3920	quadratic_change_rate_lateral_ventricles	Simple_mode	11	0.0181886	0.280713	0.949615	(-0.532~0.5684)
class.Mollicutes.id.3920	quadratic_change_rate_lateral_ventricles	Weighted_mode	11	0.0142448	0.24659	0.955072	(-0.4691~0.4976)
family.Actinomycetaceae.id.421	quadratic_change_rate_nucleus_accumbens	MR_Egger	4	0.00455172	0.031907	0.899637	(-0.058~0.0671)
family.Actinomycetaceae.id.421	quadratic_change_rate_nucleus_accumbens	Weighted_median	4	0.0122278	0.00715677	0.0875308	(-0.0018~0.0263)
family.Actinomycetaceae.id.421	quadratic_change_rate_nucleus_accumbens	Inverse_variance_weighted	4	0.0133789	0.0060182	0.0262114	(0.0016~0.0252)
family.Actinomycetaceae.id.421	quadratic_change_rate_nucleus_accumbens	Simple_mode	4	0.0105925	0.0088682	0.318136	(-0.0068~0.028)
family.Actinomycetaceae.id.421	quadratic_change_rate_nucleus_accumbens	Weighted_mode	4	0.0104365	0.00943659	0.349467	(-0.0081~0.0289)
family.Actinomycetaceae.id.421	quadratic_change_rate_pallidum	MR_Egger	4	0.0683322	0.0667893	0.41386	(-0.0626~0.1992)
family.Actinomycetaceae.id.421	quadratic_change_rate_pallidum	Weighted_median	4	0.0347114	0.0152002	0.0223939	(0.0049~0.0645)
family.Actinomycetaceae.id.421	quadratic_change_rate_pallidum	Inverse_variance_weighted	4	0.0306173	0.0125669	0.0148363	(0.006~0.0552)
family.Actinomycetaceae.id.421	quadratic_change_rate_pallidum	Simple_mode	4	0.0433799	0.0228076	0.153331	(-0.0013~0.0881)
family.Actinomycetaceae.id.421	quadratic_change_rate_pallidum	Weighted_mode	4	0.0433799	0.0244022	0.173517	(-0.0044~0.0912)
family.Bacteroidaceae.id.917	quadratic_change_rate_hippocampus	MR_Egger	8	-0.0959992	0.0966644	0.358999	(-0.2855~0.0935)
family.Bacteroidaceae.id.917	quadratic_change_rate_hippocampus	Weighted_median	8	-0.0349513	0.0248535	0.159637	(-0.0837~0.0138)
family.Bacteroidaceae.id.917	quadratic_change_rate_hippocampus	Inverse_variance_weighted	8	-0.0398438	0.019235	0.0383192	(-0.0775~-0.0021)
family.Bacteroidaceae.id.917	quadratic_change_rate_hippocampus	Simple_mode	8	-0.0351131	0.0339295	0.335145	(-0.1016~0.0314)
family.Bacteroidaceae.id.917	quadratic_change_rate_hippocampus	Weighted_mode	8	-0.0342764	0.0354759	0.366136	(-0.1038~0.0353)
family.BacteroidalesS24.7group.id.11173	quadratic_change_rate_surface_area	MR_Egger	8	-0.500223	0.439261	0.298211	(-1.3612~0.3607)
family.BacteroidalesS24.7group.id.11173	quadratic_change_rate_surface_area	Weighted_median	8	-0.188318	0.118916	0.113279	(-0.4214~0.0448)
family.BacteroidalesS24.7group.id.11173	quadratic_change_rate_surface_area	Inverse_variance_weighted	8	-0.213111	0.0954772	0.0256111	(-0.4002~-0.026)
family.BacteroidalesS24.7group.id.11173	quadratic_change_rate_surface_area	Simple_mode	8	-0.285262	0.177483	0.152031	(-0.6331~0.0626)
family.BacteroidalesS24.7group.id.11173	quadratic_change_rate_surface_area	Weighted_mode	8	-0.216427	0.172579	0.25007	(-0.5547~0.1218)
family.Christensenellaceae.id.1866	quadratic_change_rate_surface_area	MR_Egger	8	1.4017	0.747617	0.109932	(-0.0636~2.867)
family.Christensenellaceae.id.1866	quadratic_change_rate_surface_area	Weighted_median	8	0.452616	0.198278	0.0224461	(0.064~0.8412)
family.Christensenellaceae.id.1866	quadratic_change_rate_surface_area	Inverse_variance_weighted	8	0.337339	0.148602	0.0232023	(0.0461~0.6286)
family.Christensenellaceae.id.1866	quadratic_change_rate_surface_area	Simple_mode	8	0.471194	0.295908	0.155329	(-0.1088~1.0512)
family.Christensenellaceae.id.1866	quadratic_change_rate_surface_area	Weighted_mode	8	0.467393	0.312157	0.177982	(-0.1444~1.0792)
family.Clostridiaceae1.id.1869	quadratic_change_rate_hippocampus	MR_Egger	9	0.0828577	0.0782458	0.324793	(-0.0705~0.2362)
family.Clostridiaceae1.id.1869	quadratic_change_rate_hippocampus	Weighted_median	9	0.0254005	0.0213685	0.234562	(-0.0165~0.0673)
family.Clostridiaceae1.id.1869	quadratic_change_rate_hippocampus	Inverse_variance_weighted	9	0.0396463	0.0168013	0.0182891	(0.0067~0.0726)
family.Clostridiaceae1.id.1869	quadratic_change_rate_hippocampus	Simple_mode	9	0.0194444	0.0331856	0.574077	(-0.0456~0.0845)
family.Clostridiaceae1.id.1869	quadratic_change_rate_hippocampus	Weighted_mode	9	0.0184828	0.0312815	0.570929	(-0.0428~0.0798)
family.ClostridialesvadinBB60group.id.11286	quadratic_change_rate_nucleus_accumbens	MR_Egger	14	0.0281676	0.0133079	0.055872	(0.0021~0.0543)
family.ClostridialesvadinBB60group.id.11286	quadratic_change_rate_nucleus_accumbens	Weighted_median	14	0.00240514	0.0048219	0.617924	(-0.007~0.0119)
family.ClostridialesvadinBB60group.id.11286	quadratic_change_rate_nucleus_accumbens	Inverse_variance_weighted	14	0.00812254	0.00365844	0.026404	(0.001~0.0153)
family.ClostridialesvadinBB60group.id.11286	quadratic_change_rate_nucleus_accumbens	Simple_mode	14	-0.000204843	0.00938472	0.982917	(-0.0186~0.0182)
family.ClostridialesvadinBB60group.id.11286	quadratic_change_rate_nucleus_accumbens	Weighted_mode	14	-0.000367843	0.00886577	0.967536	(-0.0177~0.017)
family.Coriobacteriaceae.id.811	quadratic_change_rate_pallidum	MR_Egger	10	0.0687112	0.0620539	0.300351	(-0.0529~0.1903)
family.Coriobacteriaceae.id.811	quadratic_change_rate_pallidum	Weighted_median	10	0.0320118	0.0179813	0.0750289	(-0.0032~0.0673)
family.Coriobacteriaceae.id.811	quadratic_change_rate_pallidum	Inverse_variance_weighted	10	0.0344017	0.0126662	0.00660708	(0.0096~0.0592)
family.Coriobacteriaceae.id.811	quadratic_change_rate_pallidum	Simple_mode	10	0.0384387	0.0280394	0.203625	(-0.0165~0.0934)
family.Coriobacteriaceae.id.811	quadratic_change_rate_pallidum	Weighted_mode	10	0.0349853	0.0259509	0.210563	(-0.0159~0.0858)
family.Erysipelotrichaceae.id.2149	quadratic_change_rate_cortical_GM	MR_Egger	11	1.24292	3.5528	0.734503	(-5.7206~8.2064)
family.Erysipelotrichaceae.id.2149	quadratic_change_rate_cortical_GM	Weighted_median	11	1.58487	0.967284	0.101323	(-0.311~3.4807)
family.Erysipelotrichaceae.id.2149	quadratic_change_rate_cortical_GM	Inverse_variance_weighted	11	1.44147	0.710093	0.0423597	(0.0497~2.8332)
family.Erysipelotrichaceae.id.2149	quadratic_change_rate_cortical_GM	Simple_mode	11	1.74935	1.66803	0.318978	(-1.52~5.0187)
family.Erysipelotrichaceae.id.2149	quadratic_change_rate_cortical_GM	Weighted_mode	11	1.9026	1.62217	0.268026	(-1.2768~5.082)
family.Erysipelotrichaceae.id.2149	quadratic_change_rate_surface_area	MR_Egger	11	0.321296	0.632204	0.623523	(-0.9178~1.5604)
family.Erysipelotrichaceae.id.2149	quadratic_change_rate_surface_area	Weighted_median	11	0.27098	0.164118	0.0987128	(-0.0507~0.5927)
family.Erysipelotrichaceae.id.2149	quadratic_change_rate_surface_area	Inverse_variance_weighted	11	0.258705	0.125189	0.03878	(0.0133~0.5041)
family.Erysipelotrichaceae.id.2149	quadratic_change_rate_surface_area	Simple_mode	11	0.279606	0.261495	0.310083	(-0.2329~0.7921)
family.Erysipelotrichaceae.id.2149	quadratic_change_rate_surface_area	Weighted_mode	11	0.279606	0.269288	0.323577	(-0.2482~0.8074)
family.FamilyXI.id.1936	quadratic_change_rate_cerebellum_WM	MR_Egger	8	0.232417	0.209893	0.310565	(-0.179~0.6438)
family.FamilyXI.id.1936	quadratic_change_rate_cerebellum_WM	Weighted_median	8	0.0762422	0.0390335	0.0507899	(-3e-04~0.1527)
family.FamilyXI.id.1936	quadratic_change_rate_cerebellum_WM	Inverse_variance_weighted	8	0.0829207	0.0325141	0.0107631	(0.0192~0.1466)
family.FamilyXI.id.1936	quadratic_change_rate_cerebellum_WM	Simple_mode	8	0.0692985	0.064423	0.317742	(-0.057~0.1956)
family.FamilyXI.id.1936	quadratic_change_rate_cerebellum_WM	Weighted_mode	8	0.0692985	0.0620259	0.300761	(-0.0523~0.1909)
family.FamilyXIII.id.1957	quadratic_change_rate_cortical_GM	MR_Egger	7	-3.43509	6.29552	0.608763	(-15.7743~8.9041)
family.FamilyXIII.id.1957	quadratic_change_rate_cortical_GM	Weighted_median	7	1.33343	1.10907	0.229246	(-0.8403~3.5072)
family.FamilyXIII.id.1957	quadratic_change_rate_cortical_GM	Inverse_variance_weighted	7	1.73507	0.882318	0.0492415	(0.0057~3.4644)
family.FamilyXIII.id.1957	quadratic_change_rate_cortical_GM	Simple_mode	7	1.0917	1.73569	0.552545	(-2.3102~4.4936)
family.FamilyXIII.id.1957	quadratic_change_rate_cortical_GM	Weighted_mode	7	1.031	1.65881	0.557114	(-2.2203~4.2823)
family.FamilyXIII.id.1957	quadratic_change_rate_thalamus	MR_Egger	7	-0.0746406	0.230758	0.759439	(-0.5269~0.3776)
family.FamilyXIII.id.1957	quadratic_change_rate_thalamus	Weighted_median	7	0.04834	0.0406022	0.233819	(-0.0312~0.1279)
family.FamilyXIII.id.1957	quadratic_change_rate_thalamus	Inverse_variance_weighted	7	0.0708491	0.0306032	0.020608	(0.0109~0.1308)
family.FamilyXIII.id.1957	quadratic_change_rate_thalamus	Simple_mode	7	0.0427459	0.0533156	0.45327	(-0.0618~0.1472)
family.FamilyXIII.id.1957	quadratic_change_rate_thalamus	Weighted_mode	7	0.0379585	0.0537773	0.50675	(-0.0674~0.1434)
family.Methanobacteriaceae.id.121	quadratic_change_rate_cerebellum_WM	MR_Egger	10	-0.0616134	0.131919	0.652917	(-0.3202~0.1969)
family.Methanobacteriaceae.id.121	quadratic_change_rate_cerebellum_WM	Weighted_median	10	-0.0839197	0.0443764	0.0586127	(-0.1709~0.0031)
family.Methanobacteriaceae.id.121	quadratic_change_rate_cerebellum_WM	Inverse_variance_weighted	10	-0.0917306	0.031676	0.00378069	(-0.1538~-0.0296)
family.Methanobacteriaceae.id.121	quadratic_change_rate_cerebellum_WM	Simple_mode	10	-0.0107923	0.0767949	0.891333	(-0.1613~0.1397)
family.Methanobacteriaceae.id.121	quadratic_change_rate_cerebellum_WM	Weighted_mode	10	-0.0162794	0.074234	0.83131	(-0.1618~0.1292)
family.Methanobacteriaceae.id.121	quadratic_change_rate_lateral_ventricles	MR_Egger	10	0.289164	0.268331	0.312614	(-0.2368~0.8151)
family.Methanobacteriaceae.id.121	quadratic_change_rate_lateral_ventricles	Weighted_median	10	0.0996578	0.0875585	0.255043	(-0.072~0.2713)
family.Methanobacteriaceae.id.121	quadratic_change_rate_lateral_ventricles	Inverse_variance_weighted	10	0.137197	0.0646513	0.0338288	(0.0105~0.2639)
family.Methanobacteriaceae.id.121	quadratic_change_rate_lateral_ventricles	Simple_mode	10	0.0591036	0.13336	0.66809	(-0.2023~0.3205)
family.Methanobacteriaceae.id.121	quadratic_change_rate_lateral_ventricles	Weighted_mode	10	0.0685496	0.12999	0.610704	(-0.1862~0.3233)
family.Methanobacteriaceae.id.121	quadratic_change_rate_mean_thickness	MR_Egger	6	-0.0129111	0.00716423	0.145872	(-0.027~0.0011)
family.Methanobacteriaceae.id.121	quadratic_change_rate_mean_thickness	Weighted_median	6	-0.00353599	0.00248631	0.154974	(-0.0084~0.0013)
family.Methanobacteriaceae.id.121	quadratic_change_rate_mean_thickness	Inverse_variance_weighted	6	-0.00407128	0.0019882	0.0405875	(-0.008~-2e-04)
family.Methanobacteriaceae.id.121	quadratic_change_rate_mean_thickness	Simple_mode	6	-0.00108803	0.00412536	0.802503	(-0.0092~0.007)
family.Methanobacteriaceae.id.121	quadratic_change_rate_mean_thickness	Weighted_mode	6	-0.00182412	0.00364855	0.638327	(-0.009~0.0053)
family.Methanobacteriaceae.id.121	quadratic_change_rate_putamen	MR_Egger	10	-0.0962925	0.0437549	0.0589274	(-0.1821~-0.0105)
family.Methanobacteriaceae.id.121	quadratic_change_rate_putamen	Weighted_median	10	-0.0183002	0.0137141	0.182069	(-0.0452~0.0086)
family.Methanobacteriaceae.id.121	quadratic_change_rate_putamen	Inverse_variance_weighted	10	-0.0210569	0.010463	0.0441659	(-0.0416~-5e-04)
family.Methanobacteriaceae.id.121	quadratic_change_rate_putamen	Simple_mode	10	0.000511854	0.0241987	0.983586	(-0.0469~0.0479)
family.Methanobacteriaceae.id.121	quadratic_change_rate_putamen	Weighted_mode	10	-0.00704226	0.0228255	0.764704	(-0.0518~0.0377)
family.Prevotellaceae.id.960	quadratic_change_rate_putamen	MR_Egger	13	-0.0322747	0.113875	0.782116	(-0.2555~0.1909)
family.Prevotellaceae.id.960	quadratic_change_rate_putamen	Weighted_median	13	0.0383953	0.0244139	0.115793	(-0.0095~0.0862)
family.Prevotellaceae.id.960	quadratic_change_rate_putamen	Inverse_variance_weighted	13	0.0352931	0.017944	0.0492005	(1e-04~0.0705)
family.Prevotellaceae.id.960	quadratic_change_rate_putamen	Simple_mode	13	0.0471338	0.0425393	0.289574	(-0.0362~0.1305)
family.Prevotellaceae.id.960	quadratic_change_rate_putamen	Weighted_mode	13	0.0464108	0.0389745	0.256755	(-0.03~0.1228)
family.Ruminococcaceae.id.2050	quadratic_change_rate_caudate	MR_Egger	5	-0.0190155	0.104473	0.867176	(-0.2238~0.1858)
family.Ruminococcaceae.id.2050	quadratic_change_rate_caudate	Weighted_median	5	-0.0550228	0.0310593	0.0764709	(-0.1159~0.0059)
family.Ruminococcaceae.id.2050	quadratic_change_rate_caudate	Inverse_variance_weighted	5	-0.0484648	0.024606	0.0488808	(-0.0967~-2e-04)
family.Ruminococcaceae.id.2050	quadratic_change_rate_caudate	Simple_mode	5	-0.0600531	0.0414456	0.220934	(-0.1413~0.0212)
family.Ruminococcaceae.id.2050	quadratic_change_rate_caudate	Weighted_mode	5	-0.0586052	0.0429661	0.244281	(-0.1428~0.0256)
family.Ruminococcaceae.id.2050	quadratic_change_rate_cerebellum_WM	MR_Egger	5	0.201666	0.42876	0.670188	(-0.6387~1.042)
family.Ruminococcaceae.id.2050	quadratic_change_rate_cerebellum_WM	Weighted_median	5	-0.156783	0.138648	0.258141	(-0.4285~0.115)
family.Ruminococcaceae.id.2050	quadratic_change_rate_cerebellum_WM	Inverse_variance_weighted	5	-0.202566	0.100882	0.0446484	(-0.4003~-0.0048)
family.Ruminococcaceae.id.2050	quadratic_change_rate_cerebellum_WM	Simple_mode	5	-0.0642739	0.201002	0.76515	(-0.4582~0.3297)
family.Ruminococcaceae.id.2050	quadratic_change_rate_cerebellum_WM	Weighted_mode	5	-0.0812237	0.182153	0.678735	(-0.4382~0.2758)
family.unknownfamily.id.1000001214	quadratic_change_rate_total_brain	MR_Egger	6	3.38046	3.72301	0.41524	(-3.9166~10.6776)
family.unknownfamily.id.1000001214	quadratic_change_rate_total_brain	Weighted_median	6	-2.15202	1.04024	0.0385675	(-4.1909~-0.1131)
family.unknownfamily.id.1000001214	quadratic_change_rate_total_brain	Inverse_variance_weighted	6	-1.67069	0.787773	0.0339409	(-3.2147~-0.1267)
family.unknownfamily.id.1000001214	quadratic_change_rate_total_brain	Simple_mode	6	-2.40323	1.53211	0.177535	(-5.4062~0.5997)
family.unknownfamily.id.1000001214	quadratic_change_rate_total_brain	Weighted_mode	6	-2.36966	1.64799	0.209975	(-5.5997~0.8604)
genus..Clostridiuminnocuumgroup.id.14397	quadratic_change_rate_caudate	MR_Egger	7	0.0275316	0.0534899	0.628695	(-0.0773~0.1324)
genus..Clostridiuminnocuumgroup.id.14397	quadratic_change_rate_caudate	Weighted_median	7	-0.0180498	0.0139996	0.19729	(-0.0455~0.0094)
genus..Clostridiuminnocuumgroup.id.14397	quadratic_change_rate_caudate	Inverse_variance_weighted	7	-0.022755	0.0102963	0.0271047	(-0.0429~-0.0026)
genus..Clostridiuminnocuumgroup.id.14397	quadratic_change_rate_caudate	Simple_mode	7	-0.0207091	0.0207262	0.356286	(-0.0613~0.0199)
genus..Clostridiuminnocuumgroup.id.14397	quadratic_change_rate_caudate	Weighted_mode	7	-0.0207091	0.020777	0.357378	(-0.0614~0.02)
genus..Clostridiuminnocuumgroup.id.14397	quadratic_change_rate_cerebellum_WM	MR_Egger	7	0.0591464	0.285288	0.843938	(-0.5~0.6183)
genus..Clostridiuminnocuumgroup.id.14397	quadratic_change_rate_cerebellum_WM	Weighted_median	7	-0.144883	0.0613751	0.0182448	(-0.2652~-0.0246)
genus..Clostridiuminnocuumgroup.id.14397	quadratic_change_rate_cerebellum_WM	Inverse_variance_weighted	7	-0.110353	0.0517201	0.0328715	(-0.2117~-0.009)
genus..Clostridiuminnocuumgroup.id.14397	quadratic_change_rate_cerebellum_WM	Simple_mode	7	-0.147013	0.0928073	0.164268	(-0.3289~0.0349)
genus..Clostridiuminnocuumgroup.id.14397	quadratic_change_rate_cerebellum_WM	Weighted_mode	7	-0.142469	0.0881593	0.157214	(-0.3153~0.0303)
genus..Eubacteriumeligensgroup.id.14372	quadratic_change_rate_cerebellum_GM	MR_Egger	5	-0.077805	1.02212	0.944115	(-2.0812~1.9256)
genus..Eubacteriumeligensgroup.id.14372	quadratic_change_rate_cerebellum_GM	Weighted_median	5	-0.348815	0.301765	0.247714	(-0.9403~0.2426)
genus..Eubacteriumeligensgroup.id.14372	quadratic_change_rate_cerebellum_GM	Inverse_variance_weighted	5	-0.475987	0.230272	0.0387281	(-0.9273~-0.0247)
genus..Eubacteriumeligensgroup.id.14372	quadratic_change_rate_cerebellum_GM	Simple_mode	5	-0.285158	0.374343	0.488644	(-1.0189~0.4486)
genus..Eubacteriumeligensgroup.id.14372	quadratic_change_rate_cerebellum_GM	Weighted_mode	5	-0.289883	0.388866	0.497416	(-1.0521~0.4723)
genus..Eubacteriumeligensgroup.id.14372	quadratic_change_rate_thalamus	MR_Egger	5	-0.126385	0.152071	0.466888	(-0.4244~0.1717)
genus..Eubacteriumeligensgroup.id.14372	quadratic_change_rate_thalamus	Weighted_median	5	-0.0780284	0.0427862	0.0682004	(-0.1619~0.0058)
genus..Eubacteriumeligensgroup.id.14372	quadratic_change_rate_thalamus	Inverse_variance_weighted	5	-0.0703094	0.0353374	0.0466289	(-0.1396~-0.001)
genus..Eubacteriumeligensgroup.id.14372	quadratic_change_rate_thalamus	Simple_mode	5	-0.0908128	0.0557528	0.178677	(-0.2001~0.0185)
genus..Eubacteriumeligensgroup.id.14372	quadratic_change_rate_thalamus	Weighted_mode	5	-0.0908128	0.0558448	0.179242	(-0.2003~0.0186)
genus..Eubacteriumfissicatenagroup.id.14373	quadratic_change_rate_thalamus	MR_Egger	8	-0.0113941	0.104058	0.916378	(-0.2153~0.1926)
genus..Eubacteriumfissicatenagroup.id.14373	quadratic_change_rate_thalamus	Weighted_median	8	-0.0250616	0.0187409	0.181135	(-0.0618~0.0117)
genus..Eubacteriumfissicatenagroup.id.14373	quadratic_change_rate_thalamus	Inverse_variance_weighted	8	-0.026848	0.013366	0.0445722	(-0.053~-7e-04)
genus..Eubacteriumfissicatenagroup.id.14373	quadratic_change_rate_thalamus	Simple_mode	8	-0.0368818	0.0280361	0.229786	(-0.0918~0.0181)
genus..Eubacteriumfissicatenagroup.id.14373	quadratic_change_rate_thalamus	Weighted_mode	8	-0.0320801	0.0301551	0.322719	(-0.0912~0.027)
genus..Eubacteriumoxidoreducensgroup.id.11339	quadratic_change_rate_cerebellum_GM	MR_Egger	4	-0.882804	0.600468	0.279306	(-2.0597~0.2941)
genus..Eubacteriumoxidoreducensgroup.id.11339	quadratic_change_rate_cerebellum_GM	Weighted_median	4	-0.488033	0.176567	0.00570944	(-0.8341~-0.142)
genus..Eubacteriumoxidoreducensgroup.id.11339	quadratic_change_rate_cerebellum_GM	Inverse_variance_weighted	4	-0.372326	0.168457	0.0270902	(-0.7025~-0.0422)
genus..Eubacteriumoxidoreducensgroup.id.11339	quadratic_change_rate_cerebellum_GM	Simple_mode	4	-0.504501	0.272402	0.161097	(-1.0384~0.0294)
genus..Eubacteriumoxidoreducensgroup.id.11339	quadratic_change_rate_cerebellum_GM	Weighted_mode	4	-0.506845	0.296472	0.185872	(-1.0879~0.0742)
genus..Eubacteriumruminantiumgroup.id.11340	quadratic_change_rate_nucleus_accumbens	MR_Egger	16	-0.00692235	0.0129279	0.600736	(-0.0323~0.0184)
genus..Eubacteriumruminantiumgroup.id.11340	quadratic_change_rate_nucleus_accumbens	Weighted_median	16	-0.00985756	0.0039908	0.0135085	(-0.0177~-0.002)
genus..Eubacteriumruminantiumgroup.id.11340	quadratic_change_rate_nucleus_accumbens	Inverse_variance_weighted	16	-0.0088995	0.00290609	0.00219598	(-0.0146~-0.0032)
genus..Eubacteriumruminantiumgroup.id.11340	quadratic_change_rate_nucleus_accumbens	Simple_mode	16	-0.0106914	0.00736494	0.16719	(-0.0251~0.0037)
genus..Eubacteriumruminantiumgroup.id.11340	quadratic_change_rate_nucleus_accumbens	Weighted_mode	16	-0.00991937	0.006979	0.175681	(-0.0236~0.0038)
genus..Eubacteriumventriosumgroup.id.11341	quadratic_change_rate_surface_area	MR_Egger	11	-0.112052	0.654908	0.867933	(-1.3957~1.1716)
genus..Eubacteriumventriosumgroup.id.11341	quadratic_change_rate_surface_area	Weighted_median	11	0.267286	0.156168	0.0869825	(-0.0388~0.5734)
genus..Eubacteriumventriosumgroup.id.11341	quadratic_change_rate_surface_area	Inverse_variance_weighted	11	0.252084	0.116616	0.0306452	(0.0235~0.4807)
genus..Eubacteriumventriosumgroup.id.11341	quadratic_change_rate_surface_area	Simple_mode	11	0.274053	0.228018	0.257093	(-0.1729~0.721)
genus..Eubacteriumventriosumgroup.id.11341	quadratic_change_rate_surface_area	Weighted_mode	11	0.274053	0.215184	0.231619	(-0.1477~0.6958)
genus..Ruminococcusgauvreauiigroup.id.11342	quadratic_change_rate_lateral_ventricles	MR_Egger	11	0.463897	0.69137	0.519079	(-0.8912~1.819)
genus..Ruminococcusgauvreauiigroup.id.11342	quadratic_change_rate_lateral_ventricles	Weighted_median	11	-0.380059	0.177142	0.0319126	(-0.7273~-0.0329)
genus..Ruminococcusgauvreauiigroup.id.11342	quadratic_change_rate_lateral_ventricles	Inverse_variance_weighted	11	-0.350447	0.134291	0.00906486	(-0.6137~-0.0872)
genus..Ruminococcusgauvreauiigroup.id.11342	quadratic_change_rate_lateral_ventricles	Simple_mode	11	-0.384045	0.285533	0.208329	(-0.9437~0.1756)
genus..Ruminococcusgauvreauiigroup.id.11342	quadratic_change_rate_lateral_ventricles	Weighted_mode	11	-0.372356	0.281494	0.215357	(-0.9241~0.1794)
genus..Ruminococcustorquesgroup.id.14377	quadratic_change_rate_amygdala	MR_Egger	7	-0.0724985	0.0911081	0.462271	(-0.2511~0.1061)
genus..Ruminococcustorquesgroup.id.14377	quadratic_change_rate_amygdala	Weighted_median	7	-0.0234338	0.0160914	0.14531	(-0.055~0.0081)
genus..Ruminococcustorquesgroup.id.14377	quadratic_change_rate_amygdala	Inverse_variance_weighted	7	-0.0264242	0.0129012	0.0405405	(-0.0517~-0.0011)
genus..Ruminococcustorquesgroup.id.14377	quadratic_change_rate_amygdala	Simple_mode	7	-0.046562	0.0272496	0.138363	(-0.1~0.0068)
genus..Ruminococcustorquesgroup.id.14377	quadratic_change_rate_amygdala	Weighted_mode	7	-0.0231389	0.0257767	0.403943	(-0.0737~0.0274)
genus.Actinomyces.id.423	quadratic_change_rate_pallidum	MR_Egger	5	0.0112225	0.0662151	0.876199	(-0.1186~0.141)
genus.Actinomyces.id.423	quadratic_change_rate_pallidum	Weighted_median	5	0.0190785	0.0147045	0.194472	(-0.0097~0.0479)
genus.Actinomyces.id.423	quadratic_change_rate_pallidum	Inverse_variance_weighted	5	0.0219964	0.0108789	0.043182	(7e-04~0.0433)
genus.Actinomyces.id.423	quadratic_change_rate_pallidum	Simple_mode	5	0.0370452	0.0218688	0.165521	(-0.0058~0.0799)
genus.Actinomyces.id.423	quadratic_change_rate_pallidum	Weighted_mode	5	0.00825273	0.022564	0.733075	(-0.036~0.0525)
genus.Alistipes.id.968	quadratic_change_rate_cortical_GM	MR_Egger	13	-1.43126	3.19854	0.663217	(-7.7004~4.8379)
genus.Alistipes.id.968	quadratic_change_rate_cortical_GM	Weighted_median	13	-1.57498	0.867289	0.0693736	(-3.2749~0.1249)
genus.Alistipes.id.968	quadratic_change_rate_cortical_GM	Inverse_variance_weighted	13	-1.37607	0.671279	0.0403721	(-2.6918~-0.0604)
genus.Alistipes.id.968	quadratic_change_rate_cortical_GM	Simple_mode	13	-1.7889	1.4173	0.230862	(-4.5668~0.989)
genus.Alistipes.id.968	quadratic_change_rate_cortical_GM	Weighted_mode	13	-1.5856	1.39122	0.276643	(-4.3124~1.1412)
genus.Alistipes.id.968	quadratic_change_rate_hippocampus	MR_Egger	13	0.0279812	0.0735579	0.710894	(-0.1162~0.1722)
genus.Alistipes.id.968	quadratic_change_rate_hippocampus	Weighted_median	13	-0.0259672	0.0208596	0.213185	(-0.0669~0.0149)
genus.Alistipes.id.968	quadratic_change_rate_hippocampus	Inverse_variance_weighted	13	-0.0367828	0.0152409	0.0158032	(-0.0667~-0.0069)
genus.Alistipes.id.968	quadratic_change_rate_hippocampus	Simple_mode	13	-0.0191682	0.0334484	0.577179	(-0.0847~0.0464)
genus.Alistipes.id.968	quadratic_change_rate_hippocampus	Weighted_mode	13	-0.0202636	0.0326544	0.546503	(-0.0843~0.0437)
genus.Alistipes.id.968	quadratic_change_rate_mean_thickness	MR_Egger	8	-0.0246992	0.0245655	0.353497	(-0.0728~0.0234)
genus.Alistipes.id.968	quadratic_change_rate_mean_thickness	Weighted_median	8	-0.0133227	0.00526015	0.0113166	(-0.0236~-0.003)
genus.Alistipes.id.968	quadratic_change_rate_mean_thickness	Inverse_variance_weighted	8	-0.0108209	0.00416361	0.00935134	(-0.019~-0.0027)
genus.Alistipes.id.968	quadratic_change_rate_mean_thickness	Simple_mode	8	-0.0145983	0.00884447	0.142815	(-0.0319~0.0027)
genus.Alistipes.id.968	quadratic_change_rate_mean_thickness	Weighted_mode	8	-0.0145983	0.0082566	0.120375	(-0.0308~0.0016)
genus.Alistipes.id.968	quadratic_change_rate_putamen	MR_Egger	13	0.0764209	0.122706	0.546113	(-0.1641~0.3169)
genus.Alistipes.id.968	quadratic_change_rate_putamen	Weighted_median	13	-0.0651288	0.0299802	0.029826	(-0.1239~-0.0064)
genus.Alistipes.id.968	quadratic_change_rate_putamen	Inverse_variance_weighted	13	-0.0504476	0.025379	0.046837	(-0.1002~-7e-04)
genus.Alistipes.id.968	quadratic_change_rate_putamen	Simple_mode	13	-0.120233	0.0607729	0.0713031	(-0.2393~-0.0011)
genus.Alistipes.id.968	quadratic_change_rate_putamen	Weighted_mode	13	-0.118133	0.0654325	0.096141	(-0.2464~0.0101)
genus.Alistipes.id.968	quadratic_change_rate_total_brain	MR_Egger	13	-1.55879	5.92946	0.797495	(-13.1805~10.063)
genus.Alistipes.id.968	quadratic_change_rate_total_brain	Weighted_median	13	-2.03343	1.54603	0.188421	(-5.0636~0.9968)
genus.Alistipes.id.968	quadratic_change_rate_total_brain	Inverse_variance_weighted	13	-2.61426	1.18718	0.0276601	(-4.9411~-0.2874)
genus.Alistipes.id.968	quadratic_change_rate_total_brain	Simple_mode	13	-4.43084	2.70091	0.126832	(-9.7246~0.8629)
genus.Alistipes.id.968	quadratic_change_rate_total_brain	Weighted_mode	13	-0.665457	2.50991	0.795408	(-5.5849~4.254)
genus.Anaerofilum.id.2053	quadratic_change_rate_cerebellum_GM	MR_Egger	8	-1.21542	0.603451	0.0906369	(-2.3982~-0.0327)
genus.Anaerofilum.id.2053	quadratic_change_rate_cerebellum_GM	Weighted_median	8	-0.11035	0.131954	0.403	(-0.369~0.1483)
genus.Anaerofilum.id.2053	quadratic_change_rate_cerebellum_GM	Inverse_variance_weighted	8	-0.187872	0.0955012	0.0491577	(-0.3751~-7e-04)
genus.Anaerofilum.id.2053	quadratic_change_rate_cerebellum_GM	Simple_mode	8	-0.0609614	0.178131	0.742225	(-0.4101~0.2882)
genus.Anaerofilum.id.2053	quadratic_change_rate_cerebellum_GM	Weighted_mode	8	-0.0533341	0.156681	0.743542	(-0.3604~0.2538)
genus.Anaerofilum.id.2053	quadratic_change_rate_thalamus	MR_Egger	8	-0.0475267	0.0915089	0.6221	(-0.2269~0.1318)
genus.Anaerofilum.id.2053	quadratic_change_rate_thalamus	Weighted_median	8	-0.0427243	0.0181787	0.0187615	(-0.0784~-0.0071)
genus.Anaerofilum.id.2053	quadratic_change_rate_thalamus	Inverse_variance_weighted	8	-0.0413021	0.0144184	0.00417617	(-0.0696~-0.013)
genus.Anaerofilum.id.2053	quadratic_change_rate_thalamus	Simple_mode	8	-0.0463641	0.0275253	0.135973	(-0.1003~0.0076)
genus.Anaerofilum.id.2053	quadratic_change_rate_thalamus	Weighted_mode	8	-0.0458111	0.027908	0.144697	(-0.1005~0.0089)
genus.Bacteroides.id.918	quadratic_change_rate_hippocampus	MR_Egger	8	-0.0959992	0.0966644	0.358999	(-0.2855~0.0935)
genus.Bacteroides.id.918	quadratic_change_rate_hippocampus	Weighted_median	8	-0.0349513	0.0243163	0.150615	(-0.0826~0.0127)
genus.Bacteroides.id.918	quadratic_change_rate_hippocampus	Inverse_variance_weighted	8	-0.0398438	0.019235	0.0383192	(-0.0775~-0.0021)
genus.Bacteroides.id.918	quadratic_change_rate_hippocampus	Simple_mode	8	-0.0351131	0.0348873	0.347705	(-0.1035~0.0333)
genus.Bacteroides.id.918	quadratic_change_rate_hippocampus	Weighted_mode	8	-0.0342764	0.0382819	0.400329	(-0.1093~0.0408)
genus.Barnesiella.id.944	quadratic_change_rate_putamen	MR_Egger	8	0.024601	0.0870035	0.786864	(-0.1459~0.1951)
genus.Barnesiella.id.944	quadratic_change_rate_putamen	Weighted_median	8	0.0440948	0.0300146	0.141802	(-0.0147~0.1029)
genus.Barnesiella.id.944	quadratic_change_rate_putamen	Inverse_variance_weighted	8	0.0493796	0.0248856	0.0472266	(6e-04~0.0982)
genus.Barnesiella.id.944	quadratic_change_rate_putamen	Simple_mode	8	0.0408367	0.0441375	0.385639	(-0.0457~0.1273)
genus.Barnesiella.id.944	quadratic_change_rate_putamen	Weighted_mode	8	0.0375207	0.0450991	0.432892	(-0.0509~0.1259)
genus.Bilophila.id.3170	quadratic_change_rate_pallidum	MR_Egger	12	0.0438357	0.0475063	0.377871	(-0.0493~0.1369)
genus.Bilophila.id.3170	quadratic_change_rate_pallidum	Weighted_median	12	-0.018335	0.0125926	0.145387	(-0.043~0.0063)
genus.Bilophila.id.3170	quadratic_change_rate_pallidum	Inverse_variance_weighted	12	-0.0210563	0.0104332	0.0435716	(-0.0415~-6e-04)
genus.Bilophila.id.3170	quadratic_change_rate_pallidum	Simple_mode	12	-0.0208794	0.0184076	0.280789	(-0.057~0.0152)
genus.Bilophila.id.3170	quadratic_change_rate_pallidum	Weighted_mode	12	-0.0199972	0.0170053	0.264442	(-0.0533~0.0133)
genus.Butyrivibrio.id.1993	quadratic_change_rate_cerebral_WM	MR_Egger	12	-1.09941	1.16142	0.366154	(-3.3758~1.177)
genus.Butyrivibrio.id.1993	quadratic_change_rate_cerebral_WM	Weighted_median	12	0.300066	0.294222	0.307795	(-0.2766~0.8767)
genus.Butyrivibrio.id.1993	quadratic_change_rate_cerebral_WM	Inverse_variance_weighted	12	0.454363	0.218685	0.0377367	(0.0257~0.883)
genus.Butyrivibrio.id.1993	quadratic_change_rate_cerebral_WM	Simple_mode	12	0.200427	0.506284	0.699765	(-0.7919~1.1927)
genus.Butyrivibrio.id.1993	quadratic_change_rate_cerebral_WM	Weighted_mode	12	0.235675	0.460663	0.619045	(-0.6672~1.1386)
genus.Butyrivibrio.id.1993	quadratic_change_rate_surface_area	MR_Egger	12	0.0155687	0.284029	0.957367	(-0.5411~0.5723)
genus.Butyrivibrio.id.1993	quadratic_change_rate_surface_area	Weighted_median	12	0.180598	0.0712146	0.0112138	(0.041~0.3202)
genus.Butyrivibrio.id.1993	quadratic_change_rate_surface_area	Inverse_variance_weighted	12	0.146493	0.0535167	0.00619394	(0.0416~0.2514)
genus.Butyrivibrio.id.1993	quadratic_change_rate_surface_area	Simple_mode	12	0.21965	0.121857	0.0988978	(-0.0192~0.4585)
genus.Butyrivibrio.id.1993	quadratic_change_rate_surface_area	Weighted_mode	12	0.0418685	0.113541	0.719311	(-0.1807~0.2644)
genus.CandidatusSoleaferrea.id.11350	quadratic_change_rate_hippocampus	MR_Egger	9	0.0638464	0.117619	0.604098	(-0.1667~0.2944)
genus.CandidatusSoleaferrea.id.11350	quadratic_change_rate_hippocampus	Weighted_median	9	0.0266806	0.0138898	0.0547477	(-5e-04~0.0539)
genus.CandidatusSoleaferrea.id.11350	quadratic_change_rate_hippocampus	Inverse_variance_weighted	9	0.0259707	0.010666	0.0148955	(0.0051~0.0469)
genus.CandidatusSoleaferrea.id.11350	quadratic_change_rate_hippocampus	Simple_mode	9	0.0214643	0.0216442	0.350393	(-0.021~0.0639)
genus.CandidatusSoleaferrea.id.11350	quadratic_change_rate_hippocampus	Weighted_mode	9	0.0217188	0.021058	0.332531	(-0.0196~0.063)
genus.ChristensenellaceaeR.7group.id.11283	quadratic_change_rate_lateral_ventricles	MR_Egger	8	0.0738174	0.467834	0.879802	(-0.8431~0.9908)
genus.ChristensenellaceaeR.7group.id.11283	quadratic_change_rate_lateral_ventricles	Weighted_median	8	0.179439	0.211457	0.396112	(-0.235~0.5939)
genus.ChristensenellaceaeR.7group.id.11283	quadratic_change_rate_lateral_ventricles	Inverse_variance_weighted	8	0.316306	0.158163	0.0455134	(0.0063~0.6263)
genus.ChristensenellaceaeR.7group.id.11283	quadratic_change_rate_lateral_ventricles	Simple_mode	8	0.0182876	0.349665	0.959751	(-0.6671~0.7036)
genus.ChristensenellaceaeR.7group.id.11283	quadratic_change_rate_lateral_ventricles	Weighted_mode	8	0.023691	0.336959	0.945915	(-0.6367~0.6841)
genus.Clostridiumsensustricto1.id.1873	quadratic_change_rate_thalamus	MR_Egger	4	0.00326815	0.195478	0.988179	(-0.3799~0.3864)
genus.Clostridiumsensustricto1.id.1873	quadratic_change_rate_thalamus	Weighted_median	4	0.0615663	0.0445241	0.166737	(-0.0257~0.1488)
genus.Clostridiumsensustricto1.id.1873	quadratic_change_rate_thalamus	Inverse_variance_weighted	4	0.0765499	0.0369087	0.0380763	(0.0042~0.1489)
genus.Clostridiumsensustricto1.id.1873	quadratic_change_rate_thalamus	Simple_mode	4	0.0468575	0.0702938	0.552714	(-0.0909~0.1846)
genus.Clostridiumsensustricto1.id.1873	quadratic_change_rate_thalamus	Weighted_mode	4	0.0440737	0.0601791	0.516971	(-0.0739~0.162)
genus.Collinsella.id.815	quadratic_change_rate_nucleus_accumbens	MR_Egger	9	0.00875063	0.0196292	0.669206	(-0.0297~0.0472)
genus.Collinsella.id.815	quadratic_change_rate_nucleus_accumbens	Weighted_median	9	0.0119836	0.00728102	0.0997912	(-0.0023~0.0263)
genus.Collinsella.id.815	quadratic_change_rate_nucleus_accumbens	Inverse_variance_weighted	9	0.0134779	0.0053562	0.0118588	(0.003~0.024)
genus.Collinsella.id.815	quadratic_change_rate_nucleus_accumbens	Simple_mode	9	0.0167473	0.0112134	0.173655	(-0.0052~0.0387)
genus.Collinsella.id.815	quadratic_change_rate_nucleus_accumbens	Weighted_mode	9	0.0101723	0.0109337	0.379399	(-0.0113~0.0316)
genus.Coprococcus2.id.11302	quadratic_change_rate_lateral_ventricles	MR_Egger	7	0.843092	1.46845	0.590737	(-2.0351~3.7213)
genus.Coprococcus2.id.11302	quadratic_change_rate_lateral_ventricles	Weighted_median	7	-0.219864	0.182188	0.22751	(-0.577~0.1372)
genus.Coprococcus2.id.11302	quadratic_change_rate_lateral_ventricles	Inverse_variance_weighted	7	-0.295949	0.1425	0.0378172	(-0.5753~-0.0166)
genus.Coprococcus2.id.11302	quadratic_change_rate_lateral_ventricles	Simple_mode	7	-0.165309	0.260839	0.54962	(-0.6766~0.3459)
genus.Coprococcus2.id.11302	quadratic_change_rate_lateral_ventricles	Weighted_mode	7	-0.154761	0.262719	0.577302	(-0.6697~0.3602)
genus.Dialister.id.2183	quadratic_change_rate_cerebral_WM	MR_Egger	11	2.04633	2.45232	0.425624	(-2.7602~6.8529)
genus.Dialister.id.2183	quadratic_change_rate_cerebral_WM	Weighted_median	11	1.03459	0.673188	0.124331	(-0.2849~2.354)
genus.Dialister.id.2183	quadratic_change_rate_cerebral_WM	Inverse_variance_weighted	11	1.06689	0.514029	0.0379362	(0.0594~2.0744)
genus.Dialister.id.2183	quadratic_change_rate_cerebral_WM	Simple_mode	11	2.19837	1.18929	0.0942822	(-0.1326~4.5294)
genus.Dialister.id.2183	quadratic_change_rate_cerebral_WM	Weighted_mode	11	2.06549	1.2118	0.119109	(-0.3096~4.4406)
genus.Dialister.id.2183	quadratic_change_rate_putamen	MR_Egger	11	0.0468403	0.081544	0.579757	(-0.113~0.2067)
genus.Dialister.id.2183	quadratic_change_rate_putamen	Weighted_median	11	0.0501859	0.0249551	0.0443205	(0.0013~0.0991)
genus.Dialister.id.2183	quadratic_change_rate_putamen	Inverse_variance_weighted	11	0.0490738	0.0191587	0.010424	(0.0115~0.0866)
genus.Dialister.id.2183	quadratic_change_rate_putamen	Simple_mode	11	0.0757814	0.0411526	0.0953684	(-0.0049~0.1564)
genus.Dialister.id.2183	quadratic_change_rate_putamen	Weighted_mode	11	0.0689028	0.0408138	0.122258	(-0.0111~0.1489)
genus.Dialister.id.2183	quadratic_change_rate_surface_area	MR_Egger	11	0.564662	0.49124	0.279994	(-0.3982~1.5275)
genus.Dialister.id.2183	quadratic_change_rate_surface_area	Weighted_median	11	0.151952	0.149167	0.30836	(-0.1404~0.4443)
genus.Dialister.id.2183	quadratic_change_rate_surface_area	Inverse_variance_weighted	11	0.228121	0.109119	0.0365663	(0.0142~0.442)
genus.Dialister.id.2183	quadratic_change_rate_surface_area	Simple_mode	11	0.0446497	0.221656	0.844396	(-0.3898~0.4791)
genus.Dialister.id.2183	quadratic_change_rate_surface_area	Weighted_mode	11	0.0588996	0.234045	0.806401	(-0.3998~0.5176)
genus.Dorea.id.1997	quadratic_change_rate_lateral_ventricles	MR_Egger	8	0.833393	0.751158	0.309701	(-0.6389~2.3057)
genus.Dorea.id.1997	quadratic_change_rate_lateral_ventricles	Weighted_median	8	0.245284	0.205721	0.233138	(-0.1579~0.6485)
genus.Dorea.id.1997	quadratic_change_rate_lateral_ventricles	Inverse_variance_weighted	8	0.326077	0.16022	0.0418324	(0.012~0.6401)
genus.Dorea.id.1997	quadratic_change_rate_lateral_ventricles	Simple_mode	8	0.0944452	0.308203	0.768185	(-0.5096~0.6985)
genus.Dorea.id.1997	quadratic_change_rate_lateral_ventricles	Weighted_mode	8	0.0745652	0.336814	0.831113	(-0.5856~0.7347)
genus.Erysipelatoclostridium.id.11381	quadratic_change_rate_caudate	MR_Egger	14	-0.020291	0.0588082	0.736039	(-0.1356~0.095)
genus.Erysipelatoclostridium.id.11381	quadratic_change_rate_caudate	Weighted_median	14	-0.036053	0.0155932	0.0207722	(-0.0666~-0.0055)
genus.Erysipelatoclostridium.id.11381	quadratic_change_rate_caudate	Inverse_variance_weighted	14	-0.0284565	0.0121906	0.0195795	(-0.0524~-0.0046)
genus.Erysipelatoclostridium.id.11381	quadratic_change_rate_caudate	Simple_mode	14	-0.0421298	0.0229648	0.089555	(-0.0871~0.0029)
genus.Erysipelatoclostridium.id.11381	quadratic_change_rate_caudate	Weighted_mode	14	-0.0432603	0.0227171	0.0792377	(-0.0878~0.0013)
genus.Erysipelatoclostridium.id.11381	quadratic_change_rate_pallidum	MR_Egger	14	-0.0375882	0.0358839	0.315512	(-0.1079~0.0327)
genus.Erysipelatoclostridium.id.11381	quadratic_change_rate_pallidum	Weighted_median	14	0.019272	0.0103816	0.0634028	(-0.0011~0.0396)
genus.Erysipelatoclostridium.id.11381	quadratic_change_rate_pallidum	Inverse_variance_weighted	14	0.0171773	0.00829484	0.0383734	(9e-04~0.0334)
genus.Erysipelatoclostridium.id.11381	quadratic_change_rate_pallidum	Simple_mode	14	0.0251619	0.018747	0.202509	(-0.0116~0.0619)
genus.Erysipelatoclostridium.id.11381	quadratic_change_rate_pallidum	Weighted_mode	14	0.0264649	0.0180704	0.166806	(-0.009~0.0619)
genus.Erysipelatoclostridium.id.11381	quadratic_change_rate_surface_area	MR_Egger	14	0.470209	0.37455	0.23323	(-0.2639~1.2043)
genus.Erysipelatoclostridium.id.11381	quadratic_change_rate_surface_area	Weighted_median	14	0.0917827	0.110464	0.406041	(-0.1247~0.3083)
genus.Erysipelatoclostridium.id.11381	quadratic_change_rate_surface_area	Inverse_variance_weighted	14	0.226649	0.0821249	0.00578352	(0.0657~0.3876)
genus.Erysipelatoclostridium.id.11381	quadratic_change_rate_surface_area	Simple_mode	14	0.0341722	0.19956	0.866673	(-0.357~0.4253)
genus.Erysipelatoclostridium.id.11381	quadratic_change_rate_surface_area	Weighted_mode	14	0.0185669	0.183085	0.920771	(-0.3403~0.3774)
genus.Escherichia.Shigella.id.3504	quadratic_change_rate_pallidum	MR_Egger	8	0.0241093	0.0417572	0.584689	(-0.0577~0.106)
genus.Escherichia.Shigella.id.3504	quadratic_change_rate_pallidum	Weighted_median	8	-0.027789	0.0137962	0.0439835	(-0.0548~-7e-04)
genus.Escherichia.Shigella.id.3504	quadratic_change_rate_pallidum	Inverse_variance_weighted	8	-0.0217287	0.0107978	0.0441862	(-0.0429~-6e-04)
genus.Escherichia.Shigella.id.3504	quadratic_change_rate_pallidum	Simple_mode	8	-0.0326939	0.0218624	0.178454	(-0.0755~0.0102)
genus.Escherichia.Shigella.id.3504	quadratic_change_rate_pallidum	Weighted_mode	8	-0.0304119	0.0204639	0.180833	(-0.0705~0.0097)
genus.Faecalibacterium.id.2057	quadratic_change_rate_surface_area	MR_Egger	5	-1.5726	0.833202	0.15555	(-3.2057~0.0605)
genus.Faecalibacterium.id.2057	quadratic_change_rate_surface_area	Weighted_median	5	-0.437492	0.266287	0.100397	(-0.9594~0.0844)
genus.Faecalibacterium.id.2057	quadratic_change_rate_surface_area	Inverse_variance_weighted	5	-0.395465	0.198489	0.04633	(-0.7845~-0.0064)
genus.Faecalibacterium.id.2057	quadratic_change_rate_surface_area	Simple_mode	5	-0.590031	0.392063	0.20679	(-1.3585~0.1784)
genus.Faecalibacterium.id.2057	quadratic_change_rate_surface_area	Weighted_mode	5	-0.579166	0.4105	0.231109	(-1.3837~0.2254)
genus.Faecalibacterium.id.2057	quadratic_change_rate_thalamus	MR_Egger	5	-0.175326	0.160552	0.354674	(-0.49~0.1394)
genus.Faecalibacterium.id.2057	quadratic_change_rate_thalamus	Weighted_median	5	-0.0701742	0.0518247	0.175714	(-0.1718~0.0314)
genus.Faecalibacterium.id.2057	quadratic_change_rate_thalamus	Inverse_variance_weighted	5	-0.0797429	0.0382142	0.036912	(-0.1546~-0.0048)
genus.Faecalibacterium.id.2057	quadratic_change_rate_thalamus	Simple_mode	5	-0.0328022	0.0736362	0.679032	(-0.1771~0.1115)
genus.Faecalibacterium.id.2057	quadratic_change_rate_thalamus	Weighted_mode	5	-0.0304015	0.0710362	0.690707	(-0.1696~0.1088)
genus.Flavonifractor.id.2059	quadratic_change_rate_caudate	MR_Egger	4	0.0840074	0.10248	0.498511	(-0.1169~0.2849)
genus.Flavonifractor.id.2059	quadratic_change_rate_caudate	Weighted_median	4	-0.0304322	0.0234839	0.195019	(-0.0765~0.0156)
genus.Flavonifractor.id.2059	quadratic_change_rate_caudate	Inverse_variance_weighted	4	-0.03946	0.01934	0.0413177	(-0.0774~-0.0016)
genus.Flavonifractor.id.2059	quadratic_change_rate_caudate	Simple_mode	4	-0.0188114	0.0325405	0.60374	(-0.0826~0.045)
genus.Flavonifractor.id.2059	quadratic_change_rate_caudate	Weighted_mode	4	-0.0192064	0.0344503	0.616076	(-0.0867~0.0483)
genus.Flavonifractor.id.2059	quadratic_change_rate_cerebellum_GM	MR_Egger	4	-0.224534	0.994908	0.842412	(-2.1746~1.7255)
genus.Flavonifractor.id.2059	quadratic_change_rate_cerebellum_GM	Weighted_median	4	-0.436415	0.218049	0.0453432	(-0.8638~-0.009)
genus.Flavonifractor.id.2059	quadratic_change_rate_cerebellum_GM	Inverse_variance_weighted	4	-0.406416	0.187244	0.0299676	(-0.7734~-0.0394)
genus.Flavonifractor.id.2059	quadratic_change_rate_cerebellum_GM	Simple_mode	4	-0.478503	0.287416	0.194533	(-1.0418~0.0848)
genus.Flavonifractor.id.2059	quadratic_change_rate_cerebellum_GM	Weighted_mode	4	-0.481197	0.281914	0.186381	(-1.0337~0.0714)
genus.Flavonifractor.id.2059	quadratic_change_rate_cortical_GM	MR_Egger	4	-0.641871	4.3402	0.895993	(-9.1487~7.8649)
genus.Flavonifractor.id.2059	quadratic_change_rate_cortical_GM	Weighted_median	4	-1.94107	0.981718	0.0480169	(-3.8652~-0.0169)
genus.Flavonifractor.id.2059	quadratic_change_rate_cortical_GM	Inverse_variance_weighted	4	-2.01796	0.826651	0.0146415	(-3.6382~-0.3977)
genus.Flavonifractor.id.2059	quadratic_change_rate_cortical_GM	Simple_mode	4	-1.86511	1.29313	0.244896	(-4.3997~0.6694)
genus.Flavonifractor.id.2059	quadratic_change_rate_cortical_GM	Weighted_mode	4	-1.85369	1.33522	0.259173	(-4.4707~0.7633)
genus.Flavonifractor.id.2059	quadratic_change_rate_mean_thickness	MR_Egger	4	0.00503427	0.0221433	0.841278	(-0.0384~0.0484)
genus.Flavonifractor.id.2059	quadratic_change_rate_mean_thickness	Weighted_median	4	-0.00836874	0.00474334	0.077679	(-0.0177~9e-04)
genus.Flavonifractor.id.2059	quadratic_change_rate_mean_thickness	Inverse_variance_weighted	4	-0.00806326	0.00396156	0.0418129	(-0.0158~-3e-04)
genus.Flavonifractor.id.2059	quadratic_change_rate_mean_thickness	Simple_mode	4	-0.0101322	0.00718915	0.253499	(-0.0242~0.004)
genus.Flavonifractor.id.2059	quadratic_change_rate_mean_thickness	Weighted_mode	4	-0.00967205	0.00699379	0.260637	(-0.0234~0.004)
genus.Howardella.id.2000	quadratic_change_rate_putamen	MR_Egger	9	0.0530021	0.0531301	0.351706	(-0.0511~0.1571)
genus.Howardella.id.2000	quadratic_change_rate_putamen	Weighted_median	9	-0.0274456	0.0156006	0.0785327	(-0.058~0.0031)
genus.Howardella.id.2000	quadratic_change_rate_putamen	Inverse_variance_weighted	9	-0.0288141	0.0117826	0.0144658	(-0.0519~-0.0057)
genus.Howardella.id.2000	quadratic_change_rate_putamen	Simple_mode	9	-0.0381249	0.024046	0.151514	(-0.0853~0.009)
genus.Howardella.id.2000	quadratic_change_rate_putamen	Weighted_mode	9	-0.0405301	0.0277348	0.182057	(-0.0949~0.0138)
genus.Intestinimonas.id.2062	quadratic_change_rate_lateral_ventricles	MR_Egger	10	0.0433078	0.542129	0.938291	(-1.0193~1.1059)
genus.Intestinimonas.id.2062	quadratic_change_rate_lateral_ventricles	Weighted_median	10	-0.183562	0.162321	0.258115	(-0.5017~0.1346)
genus.Intestinimonas.id.2062	quadratic_change_rate_lateral_ventricles	Inverse_variance_weighted	10	-0.25743	0.12373	0.0374722	(-0.4999~-0.0149)
genus.Intestinimonas.id.2062	quadratic_change_rate_lateral_ventricles	Simple_mode	10	-0.104709	0.259551	0.696052	(-0.6134~0.404)
genus.Intestinimonas.id.2062	quadratic_change_rate_lateral_ventricles	Weighted_mode	10	-0.131205	0.225565	0.575066	(-0.5733~0.3109)
genus.Lachnoclostridium.id.11308	quadratic_change_rate_surface_area	MR_Egger	12	-0.0550639	0.467975	0.908664	(-0.9723~0.8622)
genus.Lachnoclostridium.id.11308	quadratic_change_rate_surface_area	Weighted_median	12	0.0837398	0.182172	0.64575	(-0.2733~0.4408)
genus.Lachnoclostridium.id.11308	quadratic_change_rate_surface_area	Inverse_variance_weighted	12	0.244258	0.124044	0.048939	(0.0011~0.4874)
genus.Lachnoclostridium.id.11308	quadratic_change_rate_surface_area	Simple_mode	12	-0.0195577	0.300535	0.949281	(-0.6086~0.5695)
genus.Lachnoclostridium.id.11308	quadratic_change_rate_surface_area	Weighted_mode	12	0.00551289	0.288678	0.985106	(-0.5603~0.5713)
genus.LachnospiraceaeNC2004group.id.11316	quadratic_change_rate_nucleus_accumbens	MR_Egger	8	0.0159657	0.0168225	0.379227	(-0.017~0.0489)
genus.LachnospiraceaeNC2004group.id.11316	quadratic_change_rate_nucleus_accumbens	Weighted_median	8	0.0107679	0.00496158	0.0299876	(0.001~0.0205)
genus.LachnospiraceaeNC2004group.id.11316	quadratic_change_rate_nucleus_accumbens	Inverse_variance_weighted	8	0.00983556	0.00366892	0.00734508	(0.0026~0.017)
genus.LachnospiraceaeNC2004group.id.11316	quadratic_change_rate_nucleus_accumbens	Simple_mode	8	0.00864352	0.00753297	0.288906	(-0.0061~0.0234)
genus.LachnospiraceaeNC2004group.id.11316	quadratic_change_rate_nucleus_accumbens	Weighted_mode	8	0.00768594	0.00737932	0.332251	(-0.0068~0.0221)
genus.LachnospiraceaeNK4A136group.id.11319	quadratic_change_rate_caudate	MR_Egger	11	0.0342913	0.112482	0.767405	(-0.1862~0.2548)
genus.LachnospiraceaeNK4A136group.id.11319	quadratic_change_rate_caudate	Weighted_median	11	-0.0408564	0.0229136	0.0745765	(-0.0858~0.0041)
genus.LachnospiraceaeNK4A136group.id.11319	quadratic_change_rate_caudate	Inverse_variance_weighted	11	-0.0328138	0.0163725	0.0450489	(-0.0649~-7e-04)
genus.LachnospiraceaeNK4A136group.id.11319	quadratic_change_rate_caudate	Simple_mode	11	-0.0385509	0.0365018	0.315753	(-0.1101~0.033)
genus.LachnospiraceaeNK4A136group.id.11319	quadratic_change_rate_caudate	Weighted_mode	11	-0.0353997	0.0322288	0.297777	(-0.0986~0.0278)
genus.LachnospiraceaeNK4A136group.id.11319	quadratic_change_rate_mean_thickness	MR_Egger	5	-0.0303147	0.0836805	0.741169	(-0.1943~0.1337)
genus.LachnospiraceaeNK4A136group.id.11319	quadratic_change_rate_mean_thickness	Weighted_median	5	-0.0101808	0.00632381	0.107415	(-0.0226~0.0022)
genus.LachnospiraceaeNK4A136group.id.11319	quadratic_change_rate_mean_thickness	Inverse_variance_weighted	5	-0.00975575	0.00493367	0.0479985	(-0.0194~-1e-04)
genus.LachnospiraceaeNK4A136group.id.11319	quadratic_change_rate_mean_thickness	Simple_mode	5	-0.010193	0.00791123	0.267073	(-0.0257~0.0053)
genus.LachnospiraceaeNK4A136group.id.11319	quadratic_change_rate_mean_thickness	Weighted_mode	5	-0.0102483	0.00780437	0.259394	(-0.0255~0.005)
genus.LachnospiraceaeNK4A136group.id.11319	quadratic_change_rate_nucleus_accumbens	MR_Egger	11	-0.0521129	0.0371442	0.194164	(-0.1249~0.0207)
genus.LachnospiraceaeNK4A136group.id.11319	quadratic_change_rate_nucleus_accumbens	Weighted_median	11	0.00296133	0.00764539	0.698508	(-0.012~0.0179)
genus.LachnospiraceaeNK4A136group.id.11319	quadratic_change_rate_nucleus_accumbens	Inverse_variance_weighted	11	0.0114531	0.00557311	0.0398735	(5e-04~0.0224)
genus.LachnospiraceaeNK4A136group.id.11319	quadratic_change_rate_nucleus_accumbens	Simple_mode	11	-0.000155925	0.0131516	0.990774	(-0.0259~0.0256)
genus.LachnospiraceaeNK4A136group.id.11319	quadratic_change_rate_nucleus_accumbens	Weighted_mode	11	-0.000577916	0.0131802	0.965889	(-0.0264~0.0253)
genus.LachnospiraceaeNK4A136group.id.11319	quadratic_change_rate_putamen	MR_Egger	11	-0.0997261	0.156911	0.540885	(-0.4073~0.2078)
genus.LachnospiraceaeNK4A136group.id.11319	quadratic_change_rate_putamen	Weighted_median	11	-0.0402745	0.0284055	0.156237	(-0.0959~0.0154)
genus.LachnospiraceaeNK4A136group.id.11319	quadratic_change_rate_putamen	Inverse_variance_weighted	11	-0.0526833	0.022242	0.0178538	(-0.0963~-0.0091)
genus.LachnospiraceaeNK4A136group.id.11319	quadratic_change_rate_putamen	Simple_mode	11	-0.0240261	0.0460999	0.61359	(-0.1144~0.0663)
genus.LachnospiraceaeNK4A136group.id.11319	quadratic_change_rate_putamen	Weighted_mode	11	-0.0207961	0.0466768	0.665424	(-0.1123~0.0707)
genus.LachnospiraceaeUCG001.id.11321	quadratic_change_rate_cerebellum_GM	MR_Egger	10	-0.0720418	0.809035	0.931234	(-1.6577~1.5137)
genus.LachnospiraceaeUCG001.id.11321	quadratic_change_rate_cerebellum_GM	Weighted_median	10	-0.218868	0.172559	0.204667	(-0.5571~0.1193)
genus.LachnospiraceaeUCG001.id.11321	quadratic_change_rate_cerebellum_GM	Inverse_variance_weighted	10	-0.258797	0.12809	0.0433387	(-0.5099~-0.0077)
genus.LachnospiraceaeUCG001.id.11321	quadratic_change_rate_cerebellum_GM	Simple_mode	10	-0.31108	0.270672	0.280061	(-0.8416~0.2194)
genus.LachnospiraceaeUCG001.id.11321	quadratic_change_rate_cerebellum_GM	Weighted_mode	10	-0.278801	0.262223	0.315376	(-0.7928~0.2352)
genus.Marvinbryantia.id.2005	quadratic_change_rate_amygdala	MR_Egger	9	0.046309	0.043682	0.324284	(-0.0393~0.1319)
genus.Marvinbryantia.id.2005	quadratic_change_rate_amygdala	Weighted_median	9	0.0221253	0.0129666	0.0879479	(-0.0033~0.0475)
genus.Marvinbryantia.id.2005	quadratic_change_rate_amygdala	Inverse_variance_weighted	9	0.0209759	0.0106565	0.0490245	(1e-04~0.0419)
genus.Marvinbryantia.id.2005	quadratic_change_rate_amygdala	Simple_mode	9	0.0289056	0.0198358	0.183155	(-0.01~0.0678)
genus.Marvinbryantia.id.2005	quadratic_change_rate_amygdala	Weighted_mode	9	0.024531	0.02087	0.273623	(-0.0164~0.0654)
genus.Marvinbryantia.id.2005	quadratic_change_rate_total_brain	MR_Egger	9	0.150357	3.83601	0.969828	(-7.3682~7.6689)
genus.Marvinbryantia.id.2005	quadratic_change_rate_total_brain	Weighted_median	9	2.98484	1.26934	0.0186978	(0.4969~5.4727)
genus.Marvinbryantia.id.2005	quadratic_change_rate_total_brain	Inverse_variance_weighted	9	2.73934	0.981796	0.00526863	(0.815~4.6637)
genus.Marvinbryantia.id.2005	quadratic_change_rate_total_brain	Simple_mode	9	3.83184	2.12592	0.109146	(-0.335~7.9987)
genus.Marvinbryantia.id.2005	quadratic_change_rate_total_brain	Weighted_mode	9	3.79859	2.08871	0.106475	(-0.2953~7.8924)
genus.Methanobrevibacter.id.123	quadratic_change_rate_cerebellum_WM	MR_Egger	6	-0.0564666	0.158545	0.739715	(-0.3672~0.2543)
genus.Methanobrevibacter.id.123	quadratic_change_rate_cerebellum_WM	Weighted_median	6	-0.070117	0.0596301	0.239648	(-0.187~0.0468)
genus.Methanobrevibacter.id.123	quadratic_change_rate_cerebellum_WM	Inverse_variance_weighted	6	-0.10721	0.0427543	0.012156	(-0.191~-0.0234)
genus.Methanobrevibacter.id.123	quadratic_change_rate_cerebellum_WM	Simple_mode	6	-0.205773	0.0949968	0.0825484	(-0.392~-0.0196)
genus.Methanobrevibacter.id.123	quadratic_change_rate_cerebellum_WM	Weighted_mode	6	-0.0317643	0.0770481	0.697224	(-0.1828~0.1192)
genus.Methanobrevibacter.id.123	quadratic_change_rate_cerebral_WM	MR_Egger	6	1.70844	1.10224	0.196082	(-0.452~3.8688)
genus.Methanobrevibacter.id.123	quadratic_change_rate_cerebral_WM	Weighted_median	6	0.715182	0.407663	0.0793711	(-0.0838~1.5142)
genus.Methanobrevibacter.id.123	quadratic_change_rate_cerebral_WM	Inverse_variance_weighted	6	0.834249	0.31447	0.00798099	(0.2179~1.4506)
genus.Methanobrevibacter.id.123	quadratic_change_rate_cerebral_WM	Simple_mode	6	0.641089	0.587243	0.324757	(-0.5099~1.7921)
genus.Methanobrevibacter.id.123	quadratic_change_rate_cerebral_WM	Weighted_mode	6	0.641089	0.562156	0.305779	(-0.4607~1.7429)
genus.Methanobrevibacter.id.123	quadratic_change_rate_nucleus_accumbens	MR_Egger	6	0.00553753	0.011835	0.664217	(-0.0177~0.0287)
genus.Methanobrevibacter.id.123	quadratic_change_rate_nucleus_accumbens	Weighted_median	6	0.00951247	0.00438893	0.0302061	(9e-04~0.0181)
genus.Methanobrevibacter.id.123	quadratic_change_rate_nucleus_accumbens	Inverse_variance_weighted	6	0.00792282	0.00327057	0.0154159	(0.0015~0.0143)
genus.Methanobrevibacter.id.123	quadratic_change_rate_nucleus_accumbens	Simple_mode	6	0.0111885	0.00641682	0.141682	(-0.0014~0.0238)
genus.Methanobrevibacter.id.123	quadratic_change_rate_nucleus_accumbens	Weighted_mode	6	0.0110874	0.00595963	0.121905	(-6e-04~0.0228)
genus.Odoribacter.id.952	quadratic_change_rate_cerebellum_WM	MR_Egger	4	1.40637	1.39122	0.418481	(-1.3204~4.1332)
genus.Odoribacter.id.952	quadratic_change_rate_cerebellum_WM	Weighted_median	4	0.355843	0.144036	0.0134922	(0.0735~0.6382)
genus.Odoribacter.id.952	quadratic_change_rate_cerebellum_WM	Inverse_variance_weighted	4	0.267243	0.134501	0.0469303	(0.0036~0.5309)
genus.Odoribacter.id.952	quadratic_change_rate_cerebellum_WM	Simple_mode	4	0.408065	0.218974	0.159271	(-0.0211~0.8373)
genus.Odoribacter.id.952	quadratic_change_rate_cerebellum_WM	Weighted_mode	4	0.404141	0.250929	0.205654	(-0.0877~0.896)
genus.Oscillibacter.id.2063	quadratic_change_rate_mean_thickness	MR_Egger	7	-0.00505611	0.0139798	0.732379	(-0.0325~0.0223)
genus.Oscillibacter.id.2063	quadratic_change_rate_mean_thickness	Weighted_median	7	-0.00732869	0.00385321	0.0571749	(-0.0149~2e-04)
genus.Oscillibacter.id.2063	quadratic_change_rate_mean_thickness	Inverse_variance_weighted	7	-0.00754165	0.00291278	0.00962101	(-0.0133~-0.0018)
genus.Oscillibacter.id.2063	quadratic_change_rate_mean_thickness	Simple_mode	7	-0.00813411	0.00568665	0.202553	(-0.0193~0.003)
genus.Oscillibacter.id.2063	quadratic_change_rate_mean_thickness	Weighted_mode	7	-0.00799213	0.00552789	0.198373	(-0.0188~0.0028)
genus.Oscillospira.id.2064	quadratic_change_rate_cerebral_WM	MR_Egger	8	-0.396915	1.90823	0.842109	(-4.1371~3.3432)
genus.Oscillospira.id.2064	quadratic_change_rate_cerebral_WM	Weighted_median	8	-1.07456	0.595989	0.0713892	(-2.2427~0.0936)
genus.Oscillospira.id.2064	quadratic_change_rate_cerebral_WM	Inverse_variance_weighted	8	-1.02409	0.478768	0.032435	(-1.9625~-0.0857)
genus.Oscillospira.id.2064	quadratic_change_rate_cerebral_WM	Simple_mode	8	-0.999459	0.859637	0.28307	(-2.6843~0.6854)
genus.Oscillospira.id.2064	quadratic_change_rate_cerebral_WM	Weighted_mode	8	-1.07617	0.873392	0.257665	(-2.788~0.6357)
genus.Parabacteroides.id.954	quadratic_change_rate_cerebellum_WM	MR_Egger	5	0.537001	0.64675	0.467268	(-0.7306~1.8046)
genus.Parabacteroides.id.954	quadratic_change_rate_cerebellum_WM	Weighted_median	5	0.245167	0.126094	0.0518576	(-0.002~0.4923)
genus.Parabacteroides.id.954	quadratic_change_rate_cerebellum_WM	Inverse_variance_weighted	5	0.255212	0.100017	0.0107199	(0.0592~0.4512)
genus.Parabacteroides.id.954	quadratic_change_rate_cerebellum_WM	Simple_mode	5	0.248152	0.1637	0.20413	(-0.0727~0.569)
genus.Parabacteroides.id.954	quadratic_change_rate_cerebellum_WM	Weighted_mode	5	0.250831	0.152022	0.174294	(-0.0471~0.5488)
genus.Parabacteroides.id.954	quadratic_change_rate_lateral_ventricles	MR_Egger	5	-1.78557	1.42275	0.29834	(-4.5742~1.003)
genus.Parabacteroides.id.954	quadratic_change_rate_lateral_ventricles	Weighted_median	5	-0.409556	0.270854	0.13051	(-0.9404~0.1213)
genus.Parabacteroides.id.954	quadratic_change_rate_lateral_ventricles	Inverse_variance_weighted	5	-0.513312	0.212444	0.0156824	(-0.9297~-0.0969)
genus.Parabacteroides.id.954	quadratic_change_rate_lateral_ventricles	Simple_mode	5	-0.449621	0.355903	0.275091	(-1.1472~0.2479)
genus.Parabacteroides.id.954	quadratic_change_rate_lateral_ventricles	Weighted_mode	5	-0.426975	0.33146	0.267155	(-1.0766~0.2227)
genus.Phascolarctobacterium.id.2168	quadratic_change_rate_cerebellum_WM	MR_Egger	9	-0.202668	0.332682	0.561638	(-0.8547~0.4494)
genus.Phascolarctobacterium.id.2168	quadratic_change_rate_cerebellum_WM	Weighted_median	9	-0.176425	0.0852909	0.0385917	(-0.3436~-0.0093)
genus.Phascolarctobacterium.id.2168	quadratic_change_rate_cerebellum_WM	Inverse_variance_weighted	9	-0.141183	0.067849	0.0374483	(-0.2742~-0.0082)
genus.Phascolarctobacterium.id.2168	quadratic_change_rate_cerebellum_WM	Simple_mode	9	-0.246208	0.1433	0.124098	(-0.5271~0.0347)
genus.Phascolarctobacterium.id.2168	quadratic_change_rate_cerebellum_WM	Weighted_mode	9	-0.238662	0.152031	0.155097	(-0.5366~0.0593)
genus.Prevotella9.id.11183	quadratic_change_rate_cerebellum_GM	MR_Egger	12	0.0599274	0.682502	0.931765	(-1.2778~1.3976)
genus.Prevotella9.id.11183	quadratic_change_rate_cerebellum_GM	Weighted_median	12	0.190548	0.166677	0.252948	(-0.1361~0.5172)
genus.Prevotella9.id.11183	quadratic_change_rate_cerebellum_GM	Inverse_variance_weighted	12	0.240392	0.12244	0.0496056	(4e-04~0.4804)
genus.Prevotella9.id.11183	quadratic_change_rate_cerebellum_GM	Simple_mode	12	0.179668	0.249285	0.486109	(-0.3089~0.6683)
genus.Prevotella9.id.11183	quadratic_change_rate_cerebellum_GM	Weighted_mode	12	0.163013	0.252092	0.531126	(-0.3311~0.6571)
genus.RikenellaceaeRC9gutgroup.id.11191	quadratic_change_rate_cortical_GM	MR_Egger	10	-0.54933	2.1226	0.802324	(-4.7096~3.611)
genus.RikenellaceaeRC9gutgroup.id.11191	quadratic_change_rate_cortical_GM	Weighted_median	10	0.846343	0.476665	0.0758073	(-0.0879~1.7806)
genus.RikenellaceaeRC9gutgroup.id.11191	quadratic_change_rate_cortical_GM	Inverse_variance_weighted	10	1.04539	0.350707	0.00287475	(0.358~1.7328)
genus.RikenellaceaeRC9gutgroup.id.11191	quadratic_change_rate_cortical_GM	Simple_mode	10	0.780978	0.758084	0.329806	(-0.7049~2.2668)
genus.RikenellaceaeRC9gutgroup.id.11191	quadratic_change_rate_cortical_GM	Weighted_mode	10	0.682347	0.749319	0.386233	(-0.7863~2.151)
genus.RikenellaceaeRC9gutgroup.id.11191	quadratic_change_rate_putamen	MR_Egger	10	-0.0240369	0.0658192	0.724432	(-0.153~0.105)
genus.RikenellaceaeRC9gutgroup.id.11191	quadratic_change_rate_putamen	Weighted_median	10	-0.0251957	0.013594	0.0638181	(-0.0518~0.0014)
genus.RikenellaceaeRC9gutgroup.id.11191	quadratic_change_rate_putamen	Inverse_variance_weighted	10	-0.0214756	0.0107912	0.0465798	(-0.0426~-3e-04)
genus.RikenellaceaeRC9gutgroup.id.11191	quadratic_change_rate_putamen	Simple_mode	10	-0.02729	0.0224333	0.254735	(-0.0713~0.0167)
genus.RikenellaceaeRC9gutgroup.id.11191	quadratic_change_rate_putamen	Weighted_mode	10	-0.0267524	0.0181746	0.175114	(-0.0624~0.0089)
genus.RikenellaceaeRC9gutgroup.id.11191	quadratic_change_rate_total_brain	MR_Egger	10	0.321423	4.49758	0.944781	(-8.4938~9.1367)
genus.RikenellaceaeRC9gutgroup.id.11191	quadratic_change_rate_total_brain	Weighted_median	10	1.69403	0.755093	0.0248667	(0.214~3.174)
genus.RikenellaceaeRC9gutgroup.id.11191	quadratic_change_rate_total_brain	Inverse_variance_weighted	10	1.87942	0.702672	0.00748017	(0.5022~3.2567)
genus.RikenellaceaeRC9gutgroup.id.11191	quadratic_change_rate_total_brain	Simple_mode	10	1.92765	1.19129	0.140091	(-0.4073~4.2626)
genus.RikenellaceaeRC9gutgroup.id.11191	quadratic_change_rate_total_brain	Weighted_mode	10	2.15614	1.20287	0.10665	(-0.2015~4.5138)
genus.Romboutsia.id.11347	quadratic_change_rate_pallidum	MR_Egger	9	-0.0714312	0.0590554	0.265707	(-0.1872~0.0443)
genus.Romboutsia.id.11347	quadratic_change_rate_pallidum	Weighted_median	9	-0.0346292	0.0143975	0.0161627	(-0.0628~-0.0064)
genus.Romboutsia.id.11347	quadratic_change_rate_pallidum	Inverse_variance_weighted	9	-0.0271528	0.0109358	0.0130305	(-0.0486~-0.0057)
genus.Romboutsia.id.11347	quadratic_change_rate_pallidum	Simple_mode	9	-0.0437253	0.0234713	0.0994824	(-0.0897~0.0023)
genus.Romboutsia.id.11347	quadratic_change_rate_pallidum	Weighted_mode	9	-0.0431294	0.0235987	0.105019	(-0.0894~0.0031)
genus.Ruminiclostridium5.id.11355	quadratic_change_rate_caudate	MR_Egger	11	-0.062302	0.0700578	0.396992	(-0.1996~0.075)
genus.Ruminiclostridium5.id.11355	quadratic_change_rate_caudate	Weighted_median	11	-0.0296836	0.0231359	0.199487	(-0.075~0.0157)
genus.Ruminiclostridium5.id.11355	quadratic_change_rate_caudate	Inverse_variance_weighted	11	-0.0367805	0.016678	0.0274312	(-0.0695~-0.0041)
genus.Ruminiclostridium5.id.11355	quadratic_change_rate_caudate	Simple_mode	11	-0.0337135	0.0395915	0.4144	(-0.1113~0.0439)
genus.Ruminiclostridium5.id.11355	quadratic_change_rate_caudate	Weighted_mode	11	-0.0272342	0.0410812	0.522359	(-0.1078~0.0533)
genus.Ruminiclostridium9.id.11357	quadratic_change_rate_pallidum	MR_Egger	9	0.00174467	0.0506413	0.973479	(-0.0975~0.101)
genus.Ruminiclostridium9.id.11357	quadratic_change_rate_pallidum	Weighted_median	9	0.0198659	0.0157762	0.207944	(-0.0111~0.0508)
genus.Ruminiclostridium9.id.11357	quadratic_change_rate_pallidum	Inverse_variance_weighted	9	0.0245072	0.0118554	0.038718	(0.0013~0.0477)
genus.Ruminiclostridium9.id.11357	quadratic_change_rate_pallidum	Simple_mode	9	0.00489581	0.0265271	0.858168	(-0.0471~0.0569)
genus.Ruminiclostridium9.id.11357	quadratic_change_rate_pallidum	Weighted_mode	9	0.00355585	0.0270734	0.898748	(-0.0495~0.0566)
genus.RuminococcaceaeUCG004.id.11362	quadratic_change_rate_cerebellum_GM	MR_Egger	10	0.635096	0.711785	0.398298	(-0.76~2.0302)
genus.RuminococcaceaeUCG004.id.11362	quadratic_change_rate_cerebellum_GM	Weighted_median	10	0.266534	0.154629	0.0847621	(-0.0365~0.5696)
genus.RuminococcaceaeUCG004.id.11362	quadratic_change_rate_cerebellum_GM	Inverse_variance_weighted	10	0.25203	0.118698	0.0337294	(0.0194~0.4847)
genus.RuminococcaceaeUCG004.id.11362	quadratic_change_rate_cerebellum_GM	Simple_mode	10	0.353744	0.256462	0.201101	(-0.1489~0.8564)
genus.RuminococcaceaeUCG004.id.11362	quadratic_change_rate_cerebellum_GM	Weighted_mode	10	0.220915	0.254428	0.407795	(-0.2778~0.7196)
genus.RuminococcaceaeUCG004.id.11362	quadratic_change_rate_cerebellum_WM	MR_Egger	10	0.0791638	0.408728	0.851251	(-0.7219~0.8803)
genus.RuminococcaceaeUCG004.id.11362	quadratic_change_rate_cerebellum_WM	Weighted_median	10	0.0630943	0.0715857	0.378111	(-0.0772~0.2034)
genus.RuminococcaceaeUCG004.id.11362	quadratic_change_rate_cerebellum_WM	Inverse_variance_weighted	10	0.128654	0.0644382	0.0458734	(0.0024~0.255)
genus.RuminococcaceaeUCG004.id.11362	quadratic_change_rate_cerebellum_WM	Simple_mode	10	0.0464303	0.0929509	0.6294	(-0.1358~0.2286)
genus.RuminococcaceaeUCG004.id.11362	quadratic_change_rate_cerebellum_WM	Weighted_mode	10	0.0398872	0.0887246	0.663658	(-0.134~0.2138)
genus.RuminococcaceaeUCG004.id.11362	quadratic_change_rate_thalamus	MR_Egger	10	0.0551385	0.107685	0.622459	(-0.1559~0.2662)
genus.RuminococcaceaeUCG004.id.11362	quadratic_change_rate_thalamus	Weighted_median	10	0.0325092	0.0236711	0.169637	(-0.0139~0.0789)
genus.RuminococcaceaeUCG004.id.11362	quadratic_change_rate_thalamus	Inverse_variance_weighted	10	0.0403052	0.0180037	0.0251747	(0.005~0.0756)
genus.RuminococcaceaeUCG004.id.11362	quadratic_change_rate_thalamus	Simple_mode	10	0.0275747	0.0388379	0.495691	(-0.0485~0.1037)
genus.RuminococcaceaeUCG004.id.11362	quadratic_change_rate_thalamus	Weighted_mode	10	0.0288117	0.0372042	0.458542	(-0.0441~0.1017)
genus.RuminococcaceaeUCG009.id.11366	quadratic_change_rate_cerebellum_GM	MR_Egger	9	0.0326249	0.766072	0.96722	(-1.4689~1.5341)
genus.RuminococcaceaeUCG009.id.11366	quadratic_change_rate_cerebellum_GM	Weighted_median	9	0.24282	0.162966	0.136223	(-0.0766~0.5622)
genus.RuminococcaceaeUCG009.id.11366	quadratic_change_rate_cerebellum_GM	Inverse_variance_weighted	9	0.385958	0.116601	0.000932709	(0.1574~0.6145)
genus.RuminococcaceaeUCG009.id.11366	quadratic_change_rate_cerebellum_GM	Simple_mode	9	0.154504	0.272205	0.585877	(-0.379~0.688)
genus.RuminococcaceaeUCG009.id.11366	quadratic_change_rate_cerebellum_GM	Weighted_mode	9	0.158461	0.239574	0.526924	(-0.3111~0.628)
genus.RuminococcaceaeUCG011.id.11368	quadratic_change_rate_pallidum	MR_Egger	8	-0.0349007	0.0332367	0.334131	(-0.1~0.0302)
genus.RuminococcaceaeUCG011.id.11368	quadratic_change_rate_pallidum	Weighted_median	8	-0.0120033	0.00815228	0.140916	(-0.028~0.004)
genus.RuminococcaceaeUCG011.id.11368	quadratic_change_rate_pallidum	Inverse_variance_weighted	8	-0.0162556	0.0061707	0.00843062	(-0.0284~-0.0042)
genus.RuminococcaceaeUCG011.id.11368	quadratic_change_rate_pallidum	Simple_mode	8	-0.0104597	0.0123123	0.423685	(-0.0346~0.0137)
genus.RuminococcaceaeUCG011.id.11368	quadratic_change_rate_pallidum	Weighted_mode	8	-0.0111245	0.0121571	0.390592	(-0.035~0.0127)
genus.RuminococcaceaeUCG013.id.11370	quadratic_change_rate_surface_area	MR_Egger	11	0.0463553	0.497518	0.927807	(-0.9288~1.0215)
genus.RuminococcaceaeUCG013.id.11370	quadratic_change_rate_surface_area	Weighted_median	11	0.29045	0.158907	0.0675804	(-0.021~0.6019)
genus.RuminococcaceaeUCG013.id.11370	quadratic_change_rate_surface_area	Inverse_variance_weighted	11	0.282328	0.12175	0.0203994	(0.0437~0.521)
genus.RuminococcaceaeUCG013.id.11370	quadratic_change_rate_surface_area	Simple_mode	11	0.377242	0.237787	0.143717	(-0.0888~0.8433)
genus.RuminococcaceaeUCG013.id.11370	quadratic_change_rate_surface_area	Weighted_mode	11	0.342912	0.240671	0.184663	(-0.1288~0.8146)
genus.Ruminococcus1.id.11373	quadratic_change_rate_mean_thickness	MR_Egger	4	-0.00861756	0.0352395	0.829611	(-0.0777~0.0605)
genus.Ruminococcus1.id.11373	quadratic_change_rate_mean_thickness	Weighted_median	4	-0.00809192	0.00672834	0.229107	(-0.0213~0.0051)
genus.Ruminococcus1.id.11373	quadratic_change_rate_mean_thickness	Inverse_variance_weighted	4	-0.0114323	0.00563773	0.0425781	(-0.0225~-4e-04)
genus.Ruminococcus1.id.11373	quadratic_change_rate_mean_thickness	Simple_mode	4	-0.00571254	0.00951998	0.590767	(-0.0244~0.0129)
genus.Ruminococcus1.id.11373	quadratic_change_rate_mean_thickness	Weighted_mode	4	-0.00520478	0.00962718	0.626319	(-0.0241~0.0137)
genus.Ruminococcus1.id.11373	quadratic_change_rate_thalamus	MR_Egger	6	0.0833683	0.117212	0.516201	(-0.1464~0.3131)
genus.Ruminococcus1.id.11373	quadratic_change_rate_thalamus	Weighted_median	6	0.0670231	0.0405417	0.0982928	(-0.0124~0.1465)
genus.Ruminococcus1.id.11373	quadratic_change_rate_thalamus	Inverse_variance_weighted	6	0.0806172	0.0323241	0.0126301	(0.0173~0.144)
genus.Ruminococcus1.id.11373	quadratic_change_rate_thalamus	Simple_mode	6	0.0565685	0.0529838	0.334489	(-0.0473~0.1604)
genus.Ruminococcus1.id.11373	quadratic_change_rate_thalamus	Weighted_mode	6	0.0560469	0.0541261	0.347901	(-0.05~0.1621)
genus.Ruminococcus2.id.11374	quadratic_change_rate_cerebral_WM	MR_Egger	11	-5.30661	2.51274	0.0638746	(-10.2316~-0.3816)
genus.Ruminococcus2.id.11374	quadratic_change_rate_cerebral_WM	Weighted_median	11	-1.25203	0.683392	0.0669395	(-2.5915~0.0874)
genus.Ruminococcus2.id.11374	quadratic_change_rate_cerebral_WM	Inverse_variance_weighted	11	-1.01613	0.507102	0.0450914	(-2.0101~-0.0222)
genus.Ruminococcus2.id.11374	quadratic_change_rate_cerebral_WM	Simple_mode	11	-1.88063	1.12874	0.126657	(-4.093~0.3317)
genus.Ruminococcus2.id.11374	quadratic_change_rate_cerebral_WM	Weighted_mode	11	-1.82779	1.03056	0.10653	(-3.8477~0.1921)
genus.Ruminococcus2.id.11374	quadratic_change_rate_nucleus_accumbens	MR_Egger	11	-0.00163899	0.0260163	0.951144	(-0.0526~0.0494)
genus.Ruminococcus2.id.11374	quadratic_change_rate_nucleus_accumbens	Weighted_median	11	-0.0154851	0.00700819	0.0271343	(-0.0292~-0.0017)
genus.Ruminococcus2.id.11374	quadratic_change_rate_nucleus_accumbens	Inverse_variance_weighted	11	-0.0143401	0.00522283	0.00603886	(-0.0246~-0.0041)
genus.Ruminococcus2.id.11374	quadratic_change_rate_nucleus_accumbens	Simple_mode	11	-0.0220423	0.0111234	0.0756692	(-0.0438~-2e-04)
genus.Ruminococcus2.id.11374	quadratic_change_rate_nucleus_accumbens	Weighted_mode	11	-0.0203466	0.0112519	0.100684	(-0.0424~0.0017)
genus.Ruminococcus2.id.11374	quadratic_change_rate_putamen	MR_Egger	11	-0.157774	0.11567	0.205703	(-0.3845~0.0689)
genus.Ruminococcus2.id.11374	quadratic_change_rate_putamen	Weighted_median	11	-0.0503113	0.0301595	0.0952809	(-0.1094~0.0088)
genus.Ruminococcus2.id.11374	quadratic_change_rate_putamen	Inverse_variance_weighted	11	-0.0573159	0.0228504	0.0121308	(-0.1021~-0.0125)
genus.Ruminococcus2.id.11374	quadratic_change_rate_putamen	Simple_mode	11	-0.0700253	0.052774	0.214045	(-0.1735~0.0334)
genus.Ruminococcus2.id.11374	quadratic_change_rate_putamen	Weighted_mode	11	-0.0470461	0.0454394	0.324889	(-0.1361~0.042)
genus.Ruminococcus2.id.11374	quadratic_change_rate_total_brain	MR_Egger	11	0.392171	5.20895	0.941633	(-9.8174~10.6017)
genus.Ruminococcus2.id.11374	quadratic_change_rate_total_brain	Weighted_median	11	-3.33234	1.40861	0.0179963	(-6.0932~-0.5715)
genus.Ruminococcus2.id.11374	quadratic_change_rate_total_brain	Inverse_variance_weighted	11	-2.68512	1.05572	0.0109781	(-4.7543~-0.6159)
genus.Ruminococcus2.id.11374	quadratic_change_rate_total_brain	Simple_mode	11	-3.73823	2.01825	0.0937049	(-7.694~0.2175)
genus.Ruminococcus2.id.11374	quadratic_change_rate_total_brain	Weighted_mode	11	-3.78914	2.20938	0.117107	(-8.1195~0.5412)
genus.Sellimonas.id.14369	quadratic_change_rate_putamen	MR_Egger	7	-0.0104005	0.06983	0.887421	(-0.1473~0.1265)
genus.Sellimonas.id.14369	quadratic_change_rate_putamen	Weighted_median	7	0.0266915	0.0157195	0.0895093	(-0.0041~0.0575)
genus.Sellimonas.id.14369	quadratic_change_rate_putamen	Inverse_variance_weighted	7	0.0277641	0.011717	0.0178094	(0.0048~0.0507)
genus.Sellimonas.id.14369	quadratic_change_rate_putamen	Simple_mode	7	0.0280465	0.0225668	0.260298	(-0.0162~0.0723)
genus.Sellimonas.id.14369	quadratic_change_rate_putamen	Weighted_mode	7	0.0259589	0.0215519	0.273755	(-0.0163~0.0682)
genus.Sutterella.id.2896	quadratic_change_rate_thalamus	MR_Egger	11	-0.129181	0.230586	0.588994	(-0.5811~0.3228)
genus.Sutterella.id.2896	quadratic_change_rate_thalamus	Weighted_median	11	0.0430479	0.0283464	0.128854	(-0.0125~0.0986)
genus.Sutterella.id.2896	quadratic_change_rate_thalamus	Inverse_variance_weighted	11	0.0454752	0.0209464	0.0299291	(0.0044~0.0865)
genus.Sutterella.id.2896	quadratic_change_rate_thalamus	Simple_mode	11	0.0800709	0.0451232	0.106373	(-0.0084~0.1685)
genus.Sutterella.id.2896	quadratic_change_rate_thalamus	Weighted_mode	11	0.0777896	0.0466994	0.126732	(-0.0137~0.1693)
genus.Terrisporobacter.id.11348	quadratic_change_rate_cerebellum_WM	MR_Egger	5	0.011071	0.203242	0.959984	(-0.3873~0.4094)
genus.Terrisporobacter.id.11348	quadratic_change_rate_cerebellum_WM	Weighted_median	5	0.126523	0.0858746	0.140658	(-0.0418~0.2948)
genus.Terrisporobacter.id.11348	quadratic_change_rate_cerebellum_WM	Inverse_variance_weighted	5	0.174067	0.0677955	0.0102425	(0.0412~0.3069)
genus.Terrisporobacter.id.11348	quadratic_change_rate_cerebellum_WM	Simple_mode	5	0.0723354	0.131532	0.61162	(-0.1855~0.3301)
genus.Terrisporobacter.id.11348	quadratic_change_rate_cerebellum_WM	Weighted_mode	5	0.0634298	0.128676	0.647888	(-0.1888~0.3156)
genus.Terrisporobacter.id.11348	quadratic_change_rate_surface_area	MR_Egger	5	-0.0523411	0.317588	0.879574	(-0.6748~0.5701)
genus.Terrisporobacter.id.11348	quadratic_change_rate_surface_area	Weighted_median	5	-0.303234	0.146368	0.0382911	(-0.5901~-0.0164)
genus.Terrisporobacter.id.11348	quadratic_change_rate_surface_area	Inverse_variance_weighted	5	-0.268241	0.111749	0.016378	(-0.4873~-0.0492)
genus.Terrisporobacter.id.11348	quadratic_change_rate_surface_area	Simple_mode	5	-0.376177	0.203155	0.137722	(-0.7744~0.022)
genus.Terrisporobacter.id.11348	quadratic_change_rate_surface_area	Weighted_mode	5	-0.338694	0.202785	0.170198	(-0.7362~0.0588)
genus.unknowngenus.id.1000000073	quadratic_change_rate_nucleus_accumbens	MR_Egger	14	0.0281676	0.0133079	0.055872	(0.0021~0.0543)
genus.unknowngenus.id.1000000073	quadratic_change_rate_nucleus_accumbens	Weighted_median	14	0.00240514	0.00532209	0.651329	(-0.008~0.0128)
genus.unknowngenus.id.1000000073	quadratic_change_rate_nucleus_accumbens	Inverse_variance_weighted	14	0.00812254	0.00365844	0.026404	(0.001~0.0153)
genus.unknowngenus.id.1000000073	quadratic_change_rate_nucleus_accumbens	Simple_mode	14	-0.000204843	0.00962565	0.983345	(-0.0191~0.0187)
genus.unknowngenus.id.1000000073	quadratic_change_rate_nucleus_accumbens	Weighted_mode	14	-0.000367843	0.00954148	0.969833	(-0.0191~0.0183)
genus.unknowngenus.id.1000001215	quadratic_change_rate_total_brain	MR_Egger	6	3.38046	3.72301	0.41524	(-3.9166~10.6776)
genus.unknowngenus.id.1000001215	quadratic_change_rate_total_brain	Weighted_median	6	-2.15202	1.02363	0.035524	(-4.1583~-0.1457)
genus.unknowngenus.id.1000001215	quadratic_change_rate_total_brain	Inverse_variance_weighted	6	-1.67069	0.787773	0.0339409	(-3.2147~-0.1267)
genus.unknowngenus.id.1000001215	quadratic_change_rate_total_brain	Simple_mode	6	-2.40323	1.56014	0.184092	(-5.4611~0.6546)
genus.unknowngenus.id.1000001215	quadratic_change_rate_total_brain	Weighted_mode	6	-2.36966	1.67666	0.216684	(-5.6559~0.9166)
genus.unknowngenus.id.1000005479	quadratic_change_rate_surface_area	MR_Egger	8	-0.500223	0.439261	0.298211	(-1.3612~0.3607)
genus.unknowngenus.id.1000005479	quadratic_change_rate_surface_area	Weighted_median	8	-0.188318	0.120581	0.118344	(-0.4247~0.048)
genus.unknowngenus.id.1000005479	quadratic_change_rate_surface_area	Inverse_variance_weighted	8	-0.213111	0.0954772	0.0256111	(-0.4002~-0.026)
genus.unknowngenus.id.1000005479	quadratic_change_rate_surface_area	Simple_mode	8	-0.285262	0.189523	0.176	(-0.6567~0.0862)
genus.unknowngenus.id.1000005479	quadratic_change_rate_surface_area	Weighted_mode	8	-0.216427	0.173687	0.252821	(-0.5569~0.124)
genus.unknowngenus.id.1868	quadratic_change_rate_hippocampus	MR_Egger	10	0.0596893	0.065539	0.389046	(-0.0688~0.1881)
genus.unknowngenus.id.1868	quadratic_change_rate_hippocampus	Weighted_median	10	0.0244196	0.0165171	0.13929	(-0.008~0.0568)
genus.unknowngenus.id.1868	quadratic_change_rate_hippocampus	Inverse_variance_weighted	10	0.0293178	0.0123895	0.0179643	(0.005~0.0536)
genus.unknowngenus.id.1868	quadratic_change_rate_hippocampus	Simple_mode	10	0.0236683	0.026892	0.401681	(-0.029~0.0764)
genus.unknowngenus.id.1868	quadratic_change_rate_hippocampus	Weighted_mode	10	0.0245307	0.0250884	0.353737	(-0.0246~0.0737)
genus.unknowngenus.id.1868	quadratic_change_rate_pallidum	MR_Egger	10	-0.00541543	0.0446268	0.906407	(-0.0929~0.0821)
genus.unknowngenus.id.1868	quadratic_change_rate_pallidum	Weighted_median	10	-0.0118172	0.0109302	0.27963	(-0.0332~0.0096)
genus.unknowngenus.id.1868	quadratic_change_rate_pallidum	Inverse_variance_weighted	10	-0.0182054	0.00841407	0.030488	(-0.0347~-0.0017)
genus.unknowngenus.id.1868	quadratic_change_rate_pallidum	Simple_mode	10	-0.00978324	0.0177402	0.594735	(-0.0446~0.025)
genus.unknowngenus.id.1868	quadratic_change_rate_pallidum	Weighted_mode	10	-0.00937719	0.0169221	0.592983	(-0.0425~0.0238)
genus.unknowngenus.id.1868	quadratic_change_rate_thalamus	MR_Egger	10	0.0891836	0.0977232	0.38812	(-0.1024~0.2807)
genus.unknowngenus.id.1868	quadratic_change_rate_thalamus	Weighted_median	10	0.0363269	0.0246392	0.140385	(-0.012~0.0846)
genus.unknowngenus.id.1868	quadratic_change_rate_thalamus	Inverse_variance_weighted	10	0.0457188	0.0184041	0.0129859	(0.0096~0.0818)
genus.unknowngenus.id.1868	quadratic_change_rate_thalamus	Simple_mode	10	0.023519	0.0414994	0.584751	(-0.0578~0.1049)
genus.unknowngenus.id.1868	quadratic_change_rate_thalamus	Weighted_mode	10	0.0247696	0.0391935	0.543118	(-0.052~0.1016)
genus.unknowngenus.id.2001	quadratic_change_rate_surface_area	MR_Egger	8	-0.375342	0.648493	0.583788	(-1.6464~0.8957)
genus.unknowngenus.id.2001	quadratic_change_rate_surface_area	Weighted_median	8	-0.211846	0.151405	0.161752	(-0.5086~0.0849)
genus.unknowngenus.id.2001	quadratic_change_rate_surface_area	Inverse_variance_weighted	8	-0.278105	0.127574	0.0292614	(-0.5282~-0.0281)
genus.unknowngenus.id.2001	quadratic_change_rate_surface_area	Simple_mode	8	-0.205419	0.233743	0.408649	(-0.6636~0.2527)
genus.unknowngenus.id.2001	quadratic_change_rate_surface_area	Weighted_mode	8	-0.194286	0.225225	0.416911	(-0.6357~0.2472)
genus.unknowngenus.id.2041	quadratic_change_rate_lateral_ventricles	MR_Egger	10	0.656687	0.614427	0.316355	(-0.5476~1.861)
genus.unknowngenus.id.2041	quadratic_change_rate_lateral_ventricles	Weighted_median	10	-0.116416	0.136157	0.392542	(-0.3833~0.1505)
genus.unknowngenus.id.2041	quadratic_change_rate_lateral_ventricles	Inverse_variance_weighted	10	-0.216553	0.102211	0.0341167	(-0.4169~-0.0162)
genus.unknowngenus.id.2041	quadratic_change_rate_lateral_ventricles	Simple_mode	10	-0.0762765	0.229577	0.747309	(-0.5262~0.3737)
genus.unknowngenus.id.2041	quadratic_change_rate_lateral_ventricles	Weighted_mode	10	-0.0798702	0.21843	0.723068	(-0.508~0.3483)
genus.unknowngenus.id.2071	quadratic_change_rate_nucleus_accumbens	MR_Egger	13	0.0250281	0.0205307	0.248318	(-0.0152~0.0653)
genus.unknowngenus.id.2071	quadratic_change_rate_nucleus_accumbens	Weighted_median	13	-0.0155478	0.0057518	0.00686929	(-0.0268~-0.0043)
genus.unknowngenus.id.2071	quadratic_change_rate_nucleus_accumbens	Inverse_variance_weighted	13	-0.0106566	0.00406325	0.00872429	(-0.0186~-0.0027)
genus.unknowngenus.id.2071	quadratic_change_rate_nucleus_accumbens	Simple_mode	13	-0.0184593	0.00948745	0.0754974	(-0.0371~1e-04)
genus.unknowngenus.id.2071	quadratic_change_rate_nucleus_accumbens	Weighted_mode	13	-0.0186118	0.00987971	0.0840393	(-0.038~8e-04)
genus.Victivallis.id.2256	quadratic_change_rate_cerebellum_GM	MR_Egger	8	-0.991575	0.783489	0.252583	(-2.5272~0.5441)
genus.Victivallis.id.2256	quadratic_change_rate_cerebellum_GM	Weighted_median	8	-0.141345	0.10563	0.180859	(-0.3484~0.0657)
genus.Victivallis.id.2256	quadratic_change_rate_cerebellum_GM	Inverse_variance_weighted	8	-0.169634	0.0804837	0.0350582	(-0.3274~-0.0119)
genus.Victivallis.id.2256	quadratic_change_rate_cerebellum_GM	Simple_mode	8	-0.0991336	0.160135	0.555477	(-0.413~0.2147)
genus.Victivallis.id.2256	quadratic_change_rate_cerebellum_GM	Weighted_mode	8	-0.0910236	0.155097	0.575715	(-0.395~0.213)
order.Actinomycetales.id.420	quadratic_change_rate_nucleus_accumbens	MR_Egger	4	0.00429297	0.0319786	0.905499	(-0.0584~0.067)
order.Actinomycetales.id.420	quadratic_change_rate_nucleus_accumbens	Weighted_median	4	0.012187	0.00721757	0.0913129	(-0.002~0.0263)
order.Actinomycetales.id.420	quadratic_change_rate_nucleus_accumbens	Inverse_variance_weighted	4	0.0133864	0.00602572	0.0263148	(0.0016~0.0252)
order.Actinomycetales.id.420	quadratic_change_rate_nucleus_accumbens	Simple_mode	4	0.0105986	0.00925575	0.335247	(-0.0075~0.0287)
order.Actinomycetales.id.420	quadratic_change_rate_nucleus_accumbens	Weighted_mode	4	0.0104411	0.00940117	0.347743	(-0.008~0.0289)
order.Actinomycetales.id.420	quadratic_change_rate_pallidum	MR_Egger	4	0.069816	0.0669456	0.406497	(-0.0614~0.201)
order.Actinomycetales.id.420	quadratic_change_rate_pallidum	Weighted_median	4	0.0349509	0.015809	0.0270484	(0.004~0.0659)
order.Actinomycetales.id.420	quadratic_change_rate_pallidum	Inverse_variance_weighted	4	0.0307003	0.0125824	0.0146895	(0.006~0.0554)
order.Actinomycetales.id.420	quadratic_change_rate_pallidum	Simple_mode	4	0.0433997	0.0235045	0.161996	(-0.0027~0.0895)
order.Actinomycetales.id.420	quadratic_change_rate_pallidum	Weighted_mode	4	0.0433997	0.0219941	0.142995	(3e-04~0.0865)
order.Bacillales.id.1674	quadratic_change_rate_caudate	MR_Egger	8	-0.0556744	0.0508056	0.315177	(-0.1553~0.0439)
order.Bacillales.id.1674	quadratic_change_rate_caudate	Weighted_median	8	-0.0284704	0.0109955	0.00961786	(-0.05~-0.0069)
order.Bacillales.id.1674	quadratic_change_rate_caudate	Inverse_variance_weighted	8	-0.0247364	0.00845525	0.00343831	(-0.0413~-0.0082)
order.Bacillales.id.1674	quadratic_change_rate_caudate	Simple_mode	8	-0.0370975	0.0165326	0.0597329	(-0.0695~-0.0047)
order.Bacillales.id.1674	quadratic_change_rate_caudate	Weighted_mode	8	-0.0361414	0.0161463	0.0602226	(-0.0678~-0.0045)
order.Coriobacteriales.id.810	quadratic_change_rate_pallidum	MR_Egger	10	0.0687112	0.0620539	0.300351	(-0.0529~0.1903)
order.Coriobacteriales.id.810	quadratic_change_rate_pallidum	Weighted_median	10	0.0320118	0.0176079	0.0690578	(-0.0025~0.0665)
order.Coriobacteriales.id.810	quadratic_change_rate_pallidum	Inverse_variance_weighted	10	0.0344017	0.0126662	0.00660708	(0.0096~0.0592)
order.Coriobacteriales.id.810	quadratic_change_rate_pallidum	Simple_mode	10	0.0384387	0.0291657	0.22008	(-0.0187~0.0956)
order.Coriobacteriales.id.810	quadratic_change_rate_pallidum	Weighted_mode	10	0.0349853	0.0258179	0.208425	(-0.0156~0.0856)
order.Erysipelotrichales.id.2148	quadratic_change_rate_cortical_GM	MR_Egger	11	1.24292	3.5528	0.734503	(-5.7206~8.2064)
order.Erysipelotrichales.id.2148	quadratic_change_rate_cortical_GM	Weighted_median	11	1.58487	0.947918	0.0945344	(-0.273~3.4428)
order.Erysipelotrichales.id.2148	quadratic_change_rate_cortical_GM	Inverse_variance_weighted	11	1.44147	0.710093	0.0423597	(0.0497~2.8332)
order.Erysipelotrichales.id.2148	quadratic_change_rate_cortical_GM	Simple_mode	11	1.74935	1.5404	0.282589	(-1.2698~4.7685)
order.Erysipelotrichales.id.2148	quadratic_change_rate_cortical_GM	Weighted_mode	11	1.9026	1.62169	0.267895	(-1.2759~5.0811)
order.Erysipelotrichales.id.2148	quadratic_change_rate_surface_area	MR_Egger	11	0.321296	0.632204	0.623523	(-0.9178~1.5604)
order.Erysipelotrichales.id.2148	quadratic_change_rate_surface_area	Weighted_median	11	0.27098	0.162736	0.0958824	(-0.048~0.5899)
order.Erysipelotrichales.id.2148	quadratic_change_rate_surface_area	Inverse_variance_weighted	11	0.258705	0.125189	0.03878	(0.0133~0.5041)
order.Erysipelotrichales.id.2148	quadratic_change_rate_surface_area	Simple_mode	11	0.279606	0.278595	0.339224	(-0.2664~0.8257)
order.Erysipelotrichales.id.2148	quadratic_change_rate_surface_area	Weighted_mode	11	0.279606	0.263199	0.313064	(-0.2363~0.7955)
order.Gastranaerophilales.id.1591	quadratic_change_rate_total_brain	MR_Egger	6	3.38046	3.72301	0.41524	(-3.9166~10.6776)
order.Gastranaerophilales.id.1591	quadratic_change_rate_total_brain	Weighted_median	6	-2.15202	1.0277	0.0362595	(-4.1663~-0.1377)
order.Gastranaerophilales.id.1591	quadratic_change_rate_total_brain	Inverse_variance_weighted	6	-1.67069	0.787773	0.0339409	(-3.2147~-0.1267)
order.Gastranaerophilales.id.1591	quadratic_change_rate_total_brain	Simple_mode	6	-2.40323	1.53136	0.17736	(-5.4047~0.5982)
order.Gastranaerophilales.id.1591	quadratic_change_rate_total_brain	Weighted_mode	6	-2.36966	1.58271	0.194598	(-5.4718~0.7325)
order.Lactobacillales.id.1800	quadratic_change_rate_cerebellum_GM	MR_Egger	9	-0.620974	0.873158	0.499976	(-2.3324~1.0904)
order.Lactobacillales.id.1800	quadratic_change_rate_cerebellum_GM	Weighted_median	9	0.238581	0.231617	0.302979	(-0.2154~0.6925)
order.Lactobacillales.id.1800	quadratic_change_rate_cerebellum_GM	Inverse_variance_weighted	9	0.367536	0.17107	0.0316782	(0.0322~0.7028)
order.Lactobacillales.id.1800	quadratic_change_rate_cerebellum_GM	Simple_mode	9	0.217618	0.365271	0.567796	(-0.4983~0.9335)
order.Lactobacillales.id.1800	quadratic_change_rate_cerebellum_GM	Weighted_mode	9	0.212746	0.364406	0.575431	(-0.5015~0.927)
order.Lactobacillales.id.1800	quadratic_change_rate_surface_area	MR_Egger	9	-0.512047	0.69154	0.483121	(-1.8675~0.8434)
order.Lactobacillales.id.1800	quadratic_change_rate_surface_area	Weighted_median	9	-0.23793	0.177993	0.181307	(-0.5868~0.1109)
order.Lactobacillales.id.1800	quadratic_change_rate_surface_area	Inverse_variance_weighted	9	-0.33912	0.133073	0.0108222	(-0.5999~-0.0783)
order.Lactobacillales.id.1800	quadratic_change_rate_surface_area	Simple_mode	9	-0.253272	0.260276	0.359009	(-0.7634~0.2569)
order.Lactobacillales.id.1800	quadratic_change_rate_surface_area	Weighted_mode	9	-0.253272	0.248203	0.337392	(-0.7397~0.2332)
order.Methanobacteriales.id.120	quadratic_change_rate_cerebellum_WM	MR_Egger	10	-0.0616134	0.131919	0.652917	(-0.3202~0.1969)
order.Methanobacteriales.id.120	quadratic_change_rate_cerebellum_WM	Weighted_median	10	-0.0839197	0.0420734	0.0460861	(-0.1664~-0.0015)
order.Methanobacteriales.id.120	quadratic_change_rate_cerebellum_WM	Inverse_variance_weighted	10	-0.0917306	0.031676	0.00378069	(-0.1538~-0.0296)
order.Methanobacteriales.id.120	quadratic_change_rate_cerebellum_WM	Simple_mode	10	-0.0107923	0.0806256	0.896461	(-0.1688~0.1472)
order.Methanobacteriales.id.120	quadratic_change_rate_cerebellum_WM	Weighted_mode	10	-0.0162794	0.0759296	0.835013	(-0.1651~0.1325)
order.Methanobacteriales.id.120	quadratic_change_rate_lateral_ventricles	MR_Egger	10	0.289164	0.268331	0.312614	(-0.2368~0.8151)
order.Methanobacteriales.id.120	quadratic_change_rate_lateral_ventricles	Weighted_median	10	0.0996578	0.0822944	0.225899	(-0.0616~0.261)
order.Methanobacteriales.id.120	quadratic_change_rate_lateral_ventricles	Inverse_variance_weighted	10	0.137197	0.0646513	0.0338288	(0.0105~0.2639)
order.Methanobacteriales.id.120	quadratic_change_rate_lateral_ventricles	Simple_mode	10	0.0591036	0.138873	0.6804	(-0.2131~0.3313)
order.Methanobacteriales.id.120	quadratic_change_rate_lateral_ventricles	Weighted_mode	10	0.0685496	0.12784	0.604808	(-0.182~0.3191)
order.Methanobacteriales.id.120	quadratic_change_rate_mean_thickness	MR_Egger	6	-0.0129111	0.00716423	0.145872	(-0.027~0.0011)
order.Methanobacteriales.id.120	quadratic_change_rate_mean_thickness	Weighted_median	6	-0.00353599	0.00258214	0.170874	(-0.0086~0.0015)
order.Methanobacteriales.id.120	quadratic_change_rate_mean_thickness	Inverse_variance_weighted	6	-0.00407128	0.0019882	0.0405875	(-0.008~-2e-04)
order.Methanobacteriales.id.120	quadratic_change_rate_mean_thickness	Simple_mode	6	-0.00108803	0.00402668	0.7978	(-0.009~0.0068)
order.Methanobacteriales.id.120	quadratic_change_rate_mean_thickness	Weighted_mode	6	-0.00182412	0.00374376	0.646697	(-0.0092~0.0055)
order.Methanobacteriales.id.120	quadratic_change_rate_putamen	MR_Egger	10	-0.0962925	0.0437549	0.0589274	(-0.1821~-0.0105)
order.Methanobacteriales.id.120	quadratic_change_rate_putamen	Weighted_median	10	-0.0183002	0.0138829	0.187443	(-0.0455~0.0089)
order.Methanobacteriales.id.120	quadratic_change_rate_putamen	Inverse_variance_weighted	10	-0.0210569	0.010463	0.0441659	(-0.0416~-5e-04)
order.Methanobacteriales.id.120	quadratic_change_rate_putamen	Simple_mode	10	0.000511854	0.0247528	0.983953	(-0.048~0.049)
order.Methanobacteriales.id.120	quadratic_change_rate_putamen	Weighted_mode	10	-0.00704226	0.0231739	0.768122	(-0.0525~0.0384)
order.Victivallales.id.2254	quadratic_change_rate_amygdala	MR_Egger	7	0.0203429	0.0316091	0.548202	(-0.0416~0.0823)
order.Victivallales.id.2254	quadratic_change_rate_amygdala	Weighted_median	7	0.0157627	0.00952659	0.0980049	(-0.0029~0.0344)
order.Victivallales.id.2254	quadratic_change_rate_amygdala	Inverse_variance_weighted	7	0.0225878	0.00813937	0.00551805	(0.0066~0.0385)
order.Victivallales.id.2254	quadratic_change_rate_amygdala	Simple_mode	7	0.0135172	0.0126283	0.325599	(-0.0112~0.0383)
order.Victivallales.id.2254	quadratic_change_rate_amygdala	Weighted_mode	7	0.0129703	0.0118812	0.316866	(-0.0103~0.0363)
order.Victivallales.id.2254	quadratic_change_rate_cortical_GM	MR_Egger	7	4.19534	1.80023	0.067174	(0.6669~7.7238)
order.Victivallales.id.2254	quadratic_change_rate_cortical_GM	Weighted_median	7	1.18908	0.683483	0.0819052	(-0.1505~2.5287)
order.Victivallales.id.2254	quadratic_change_rate_cortical_GM	Inverse_variance_weighted	7	1.24561	0.585917	0.0335105	(0.0972~2.394)
order.Victivallales.id.2254	quadratic_change_rate_cortical_GM	Simple_mode	7	0.829824	1.01888	0.446501	(-1.1672~2.8268)
order.Victivallales.id.2254	quadratic_change_rate_cortical_GM	Weighted_mode	7	1.0333	1.13868	0.399145	(-1.1985~3.2651)
order.Victivallales.id.2254	quadratic_change_rate_hippocampus	MR_Egger	7	0.0719997	0.0388897	0.123329	(-0.0042~0.1482)
order.Victivallales.id.2254	quadratic_change_rate_hippocampus	Weighted_median	7	0.0397319	0.0158944	0.0124284	(0.0086~0.0709)
order.Victivallales.id.2254	quadratic_change_rate_hippocampus	Inverse_variance_weighted	7	0.0380596	0.0110923	0.000600953	(0.0163~0.0598)
order.Victivallales.id.2254	quadratic_change_rate_hippocampus	Simple_mode	7	0.0542019	0.024817	0.0716583	(0.0056~0.1028)
order.Victivallales.id.2254	quadratic_change_rate_hippocampus	Weighted_mode	7	0.0542019	0.0242674	0.0669402	(0.0066~0.1018)
order.Victivallales.id.2254	quadratic_change_rate_lateral_ventricles	MR_Egger	7	-0.722819	0.453928	0.17218	(-1.6125~0.1669)
order.Victivallales.id.2254	quadratic_change_rate_lateral_ventricles	Weighted_median	7	-0.379652	0.139509	0.00650179	(-0.6531~-0.1062)
order.Victivallales.id.2254	quadratic_change_rate_lateral_ventricles	Inverse_variance_weighted	7	-0.309114	0.130364	0.0177323	(-0.5646~-0.0536)
order.Victivallales.id.2254	quadratic_change_rate_lateral_ventricles	Simple_mode	7	-0.457056	0.241008	0.106695	(-0.9294~0.0153)
order.Victivallales.id.2254	quadratic_change_rate_lateral_ventricles	Weighted_mode	7	-0.486676	0.219094	0.0680752	(-0.9161~-0.0573)
order.Victivallales.id.2254	quadratic_change_rate_mean_thickness	MR_Egger	5	0.0124502	0.0110244	0.340898	(-0.0092~0.0341)
order.Victivallales.id.2254	quadratic_change_rate_mean_thickness	Weighted_median	5	0.00559688	0.00398992	0.16069	(-0.0022~0.0134)
order.Victivallales.id.2254	quadratic_change_rate_mean_thickness	Inverse_variance_weighted	5	0.00729028	0.00283689	0.0101754	(0.0017~0.0129)
order.Victivallales.id.2254	quadratic_change_rate_mean_thickness	Simple_mode	5	0.00581083	0.00548203	0.348917	(-0.0049~0.0166)
order.Victivallales.id.2254	quadratic_change_rate_mean_thickness	Weighted_mode	5	0.0058876	0.00500273	0.304494	(-0.0039~0.0157)
order.Victivallales.id.2254	quadratic_change_rate_thalamus	MR_Egger	7	0.12597	0.065109	0.110812	(-0.0016~0.2536)
order.Victivallales.id.2254	quadratic_change_rate_thalamus	Weighted_median	7	0.0687162	0.0224441	0.00220119	(0.0247~0.1127)
order.Victivallales.id.2254	quadratic_change_rate_thalamus	Inverse_variance_weighted	7	0.0507775	0.0187837	0.00686587	(0.014~0.0876)
order.Victivallales.id.2254	quadratic_change_rate_thalamus	Simple_mode	7	0.0828816	0.0348262	0.0547782	(0.0146~0.1511)
order.Victivallales.id.2254	quadratic_change_rate_thalamus	Weighted_mode	7	0.0812537	0.0348052	0.0582786	(0.013~0.1495)
order.Victivallales.id.2254	quadratic_change_rate_total_brain	MR_Egger	7	4.20693	2.4981	0.15299	(-0.6893~9.1032)
order.Victivallales.id.2254	quadratic_change_rate_total_brain	Weighted_median	7	2.23762	0.899212	0.012831	(0.4752~4.0001)
order.Victivallales.id.2254	quadratic_change_rate_total_brain	Inverse_variance_weighted	7	1.89066	0.708739	0.00763878	(0.5015~3.2798)
order.Victivallales.id.2254	quadratic_change_rate_total_brain	Simple_mode	7	2.08559	1.30579	0.161336	(-0.4737~4.6449)
order.Victivallales.id.2254	quadratic_change_rate_total_brain	Weighted_mode	7	2.175	1.2641	0.136113	(-0.3026~4.6526)
phylum.Bacteroidetes.id.905	quadratic_change_rate_thalamus	MR_Egger	8	-0.0401071	0.146671	0.793677	(-0.3276~0.2474)
phylum.Bacteroidetes.id.905	quadratic_change_rate_thalamus	Weighted_median	8	-0.0581306	0.0351821	0.0984776	(-0.1271~0.0108)
phylum.Bacteroidetes.id.905	quadratic_change_rate_thalamus	Inverse_variance_weighted	8	-0.0598475	0.0284893	0.035667	(-0.1157~-0.004)
phylum.Bacteroidetes.id.905	quadratic_change_rate_thalamus	Simple_mode	8	-0.0813741	0.055309	0.184691	(-0.1898~0.027)
phylum.Bacteroidetes.id.905	quadratic_change_rate_thalamus	Weighted_mode	8	-0.0743547	0.0534575	0.206863	(-0.1791~0.0304)
phylum.Euryarchaeota.id.55	quadratic_change_rate_nucleus_accumbens	MR_Egger	12	-0.00257562	0.0111452	0.821899	(-0.0244~0.0193)
phylum.Euryarchaeota.id.55	quadratic_change_rate_nucleus_accumbens	Weighted_median	12	0.00415404	0.00332417	0.211429	(-0.0024~0.0107)
phylum.Euryarchaeota.id.55	quadratic_change_rate_nucleus_accumbens	Inverse_variance_weighted	12	0.00508647	0.00249178	0.0412207	(2e-04~0.01)
phylum.Euryarchaeota.id.55	quadratic_change_rate_nucleus_accumbens	Simple_mode	12	0.00386449	0.00557533	0.502594	(-0.0071~0.0148)
phylum.Euryarchaeota.id.55	quadratic_change_rate_nucleus_accumbens	Weighted_mode	12	0.00375735	0.00551271	0.5096	(-0.007~0.0146)
phylum.Lentisphaerae.id.2238	quadratic_change_rate_amygdala	MR_Egger	8	0.016333	0.0293217	0.597657	(-0.0411~0.0738)
phylum.Lentisphaerae.id.2238	quadratic_change_rate_amygdala	Weighted_median	8	0.0156206	0.00916518	0.0883168	(-0.0023~0.0336)
phylum.Lentisphaerae.id.2238	quadratic_change_rate_amygdala	Inverse_variance_weighted	8	0.0213949	0.00715664	0.00279419	(0.0074~0.0354)
phylum.Lentisphaerae.id.2238	quadratic_change_rate_amygdala	Simple_mode	8	0.0134111	0.0120042	0.30078	(-0.0101~0.0369)
phylum.Lentisphaerae.id.2238	quadratic_change_rate_amygdala	Weighted_mode	8	0.0131498	0.0110182	0.271562	(-0.0084~0.0347)
phylum.Lentisphaerae.id.2238	quadratic_change_rate_cortical_GM	MR_Egger	8	3.80951	1.86599	0.0872571	(0.1522~7.4668)
phylum.Lentisphaerae.id.2238	quadratic_change_rate_cortical_GM	Weighted_median	8	0.816684	0.60928	0.180112	(-0.3775~2.0109)
phylum.Lentisphaerae.id.2238	quadratic_change_rate_cortical_GM	Inverse_variance_weighted	8	1.05542	0.537436	0.0495517	(0.002~2.1088)
phylum.Lentisphaerae.id.2238	quadratic_change_rate_cortical_GM	Simple_mode	8	0.661347	1.09533	0.565031	(-1.4855~2.8082)
phylum.Lentisphaerae.id.2238	quadratic_change_rate_cortical_GM	Weighted_mode	8	0.798587	1.02771	0.462572	(-1.2157~2.8129)
phylum.Lentisphaerae.id.2238	quadratic_change_rate_lateral_ventricles	MR_Egger	8	-0.704863	0.420195	0.144462	(-1.5284~0.1187)
phylum.Lentisphaerae.id.2238	quadratic_change_rate_lateral_ventricles	Weighted_median	8	-0.308183	0.126607	0.0149263	(-0.5563~-0.06)
phylum.Lentisphaerae.id.2238	quadratic_change_rate_lateral_ventricles	Inverse_variance_weighted	8	-0.291125	0.113046	0.0100163	(-0.5127~-0.0696)
phylum.Lentisphaerae.id.2238	quadratic_change_rate_lateral_ventricles	Simple_mode	8	-0.371254	0.226777	0.145625	(-0.8157~0.0732)
phylum.Lentisphaerae.id.2238	quadratic_change_rate_lateral_ventricles	Weighted_mode	8	-0.441973	0.221056	0.085699	(-0.8752~-0.0087)
phylum.Lentisphaerae.id.2238	quadratic_change_rate_surface_area	MR_Egger	8	0.490651	0.298984	0.151894	(-0.0954~1.0767)
phylum.Lentisphaerae.id.2238	quadratic_change_rate_surface_area	Weighted_median	8	0.175296	0.104202	0.0925171	(-0.0289~0.3795)
phylum.Lentisphaerae.id.2238	quadratic_change_rate_surface_area	Inverse_variance_weighted	8	0.170216	0.0798853	0.0331095	(0.0136~0.3268)
phylum.Lentisphaerae.id.2238	quadratic_change_rate_surface_area	Simple_mode	8	0.19907	0.174583	0.291685	(-0.1431~0.5413)
phylum.Lentisphaerae.id.2238	quadratic_change_rate_surface_area	Weighted_mode	8	0.174646	0.161711	0.315949	(-0.1423~0.4916)
phylum.Lentisphaerae.id.2238	quadratic_change_rate_thalamus	MR_Egger	8	0.129437	0.0588263	0.070071	(0.0141~0.2447)
phylum.Lentisphaerae.id.2238	quadratic_change_rate_thalamus	Weighted_median	8	0.0622792	0.0208428	0.00280774	(0.0214~0.1031)
phylum.Lentisphaerae.id.2238	quadratic_change_rate_thalamus	Inverse_variance_weighted	8	0.0509262	0.0162722	0.00175018	(0.019~0.0828)
phylum.Lentisphaerae.id.2238	quadratic_change_rate_thalamus	Simple_mode	8	0.0761481	0.0325302	0.0517806	(0.0124~0.1399)
phylum.Lentisphaerae.id.2238	quadratic_change_rate_thalamus	Weighted_mode	8	0.0744328	0.0361792	0.0786739	(0.0035~0.1453)
phylum.Lentisphaerae.id.2238	quadratic_change_rate_total_brain	MR_Egger	8	3.67876	2.49936	0.191469	(-1.22~8.5775)
phylum.Lentisphaerae.id.2238	quadratic_change_rate_total_brain	Weighted_median	8	2.11951	0.866948	0.0144934	(0.4203~3.8187)
phylum.Lentisphaerae.id.2238	quadratic_change_rate_total_brain	Inverse_variance_weighted	8	1.60978	0.660768	0.0148414	(0.3147~2.9049)
phylum.Lentisphaerae.id.2238	quadratic_change_rate_total_brain	Simple_mode	8	2.21957	1.3524	0.144759	(-0.4311~4.8703)
phylum.Lentisphaerae.id.2238	quadratic_change_rate_total_brain	Weighted_mode	8	2.27679	1.3095	0.125654	(-0.2898~4.8434)
phylum.Tenericutes.id.3919	quadratic_change_rate_lateral_ventricles	MR_Egger	11	-1.06728	0.620944	0.11977	(-2.2843~0.1498)
phylum.Tenericutes.id.3919	quadratic_change_rate_lateral_ventricles	Weighted_median	11	-0.149515	0.158023	0.344066	(-0.4592~0.1602)
phylum.Tenericutes.id.3919	quadratic_change_rate_lateral_ventricles	Inverse_variance_weighted	11	-0.232151	0.111688	0.0376563	(-0.4511~-0.0132)
phylum.Tenericutes.id.3919	quadratic_change_rate_lateral_ventricles	Simple_mode	11	0.0181886	0.255215	0.94459	(-0.482~0.5184)
phylum.Tenericutes.id.3919	quadratic_change_rate_lateral_ventricles	Weighted_mode	11	0.0142448	0.25419	0.956414	(-0.484~0.5125)

## Sheet: Table S6
Table S6. The causal effect of age-independent longitudinal changes in brain structure across the lifespan on gut microbiota
Exposure	Outcome	Method	No. of SNPs	Beta	Se	P value	95% CI
amygdala	class.Alphaproteobacteria.id.2379	MR_Egger	12	-0.0029374	0.00676057	0.673158	(-0.0162~0.0103)
amygdala	class.Alphaproteobacteria.id.2379	Weighted_median	12	-0.0021327	0.00243754	0.381608	(-0.0069~0.0026)
amygdala	class.Alphaproteobacteria.id.2379	Inverse_variance_weighted	12	-0.00346998	0.00174296	0.0464965	(-0.0069~-1e-04)
amygdala	class.Alphaproteobacteria.id.2379	Simple_mode	12	-1.09332e-05	0.00422069	0.99798	(-0.0083~0.0083)
amygdala	class.Alphaproteobacteria.id.2379	Weighted_mode	12	0.000337756	0.00379318	0.930648	(-0.0071~0.0078)
amygdala	class.Methanobacteria.id.119	MR_Egger	11	0.00732657	0.0115407	0.541331	(-0.0153~0.0299)
amygdala	class.Methanobacteria.id.119	Weighted_median	11	0.00413302	0.00394389	0.294659	(-0.0036~0.0119)
amygdala	class.Methanobacteria.id.119	Inverse_variance_weighted	11	0.00707961	0.00280914	0.0117286	(0.0016~0.0126)
amygdala	class.Methanobacteria.id.119	Simple_mode	11	0.00245643	0.00639206	0.708806	(-0.0101~0.015)
amygdala	class.Methanobacteria.id.119	Weighted_mode	11	0.00223337	0.00611495	0.722545	(-0.0098~0.0142)
amygdala	family.Actinomycetaceae.id.421	MR_Egger	12	0.00748544	0.00793411	0.367686	(-0.0081~0.023)
amygdala	family.Actinomycetaceae.id.421	Weighted_median	12	0.00360044	0.00262487	0.170169	(-0.0015~0.0087)
amygdala	family.Actinomycetaceae.id.421	Inverse_variance_weighted	12	0.00424245	0.00205782	0.0392435	(2e-04~0.0083)
amygdala	family.Actinomycetaceae.id.421	Simple_mode	12	0.00486152	0.00408354	0.258901	(-0.0031~0.0129)
amygdala	family.Actinomycetaceae.id.421	Weighted_mode	12	0.00426776	0.0039604	0.304274	(-0.0035~0.012)
amygdala	family.Methanobacteriaceae.id.121	MR_Egger	11	0.00732657	0.0115407	0.541331	(-0.0153~0.0299)
amygdala	family.Methanobacteriaceae.id.121	Weighted_median	11	0.00413302	0.00379723	0.276406	(-0.0033~0.0116)
amygdala	family.Methanobacteriaceae.id.121	Inverse_variance_weighted	11	0.00707961	0.00280914	0.0117286	(0.0016~0.0126)
amygdala	family.Methanobacteriaceae.id.121	Simple_mode	11	0.00245643	0.00631634	0.705502	(-0.0099~0.0148)
amygdala	family.Methanobacteriaceae.id.121	Weighted_mode	11	0.00223337	0.00600178	0.717569	(-0.0095~0.014)
amygdala	genus..Eubacteriumeligensgroup.id.14372	MR_Egger	12	0.00116612	0.00494343	0.818278	(-0.0085~0.0109)
amygdala	genus..Eubacteriumeligensgroup.id.14372	Weighted_median	12	-0.00347708	0.00173468	0.0450215	(-0.0069~-1e-04)
amygdala	genus..Eubacteriumeligensgroup.id.14372	Inverse_variance_weighted	12	-0.00282322	0.00132323	0.0328768	(-0.0054~-2e-04)
amygdala	genus..Eubacteriumeligensgroup.id.14372	Simple_mode	12	-0.00454222	0.00298176	0.155893	(-0.0104~0.0013)
amygdala	genus..Eubacteriumeligensgroup.id.14372	Weighted_mode	12	-0.00439	0.00296896	0.167294	(-0.0102~0.0014)
amygdala	genus.Actinomyces.id.423	MR_Egger	12	0.00919737	0.00785464	0.268766	(-0.0062~0.0246)
amygdala	genus.Actinomyces.id.423	Weighted_median	12	0.00557308	0.00263291	0.0342852	(4e-04~0.0107)
amygdala	genus.Actinomyces.id.423	Inverse_variance_weighted	12	0.00434678	0.00206016	0.0348655	(3e-04~0.0084)
amygdala	genus.Actinomyces.id.423	Simple_mode	12	0.00624954	0.00396208	0.143022	(-0.0015~0.014)
amygdala	genus.Actinomyces.id.423	Weighted_mode	12	0.00598726	0.0038884	0.151872	(-0.0016~0.0136)
amygdala	genus.Allisonella.id.2174	MR_Egger	9	0.0191491	0.0158887	0.267283	(-0.012~0.0503)
amygdala	genus.Allisonella.id.2174	Weighted_median	9	0.00353502	0.0043892	0.420595	(-0.0051~0.0121)
amygdala	genus.Allisonella.id.2174	Inverse_variance_weighted	9	0.00785002	0.00322496	0.014927	(0.0015~0.0142)
amygdala	genus.Allisonella.id.2174	Simple_mode	9	-0.000162593	0.00780762	0.983895	(-0.0155~0.0151)
amygdala	genus.Allisonella.id.2174	Weighted_mode	9	-0.000367586	0.00715159	0.960268	(-0.0144~0.0136)
amygdala	genus.Gordonibacter.id.821	MR_Egger	11	0.00400143	0.010709	0.717313	(-0.017~0.025)
amygdala	genus.Gordonibacter.id.821	Weighted_median	11	-0.0039083	0.00372159	0.29364	(-0.0112~0.0034)
amygdala	genus.Gordonibacter.id.821	Inverse_variance_weighted	11	-0.0066809	0.00271612	0.0139044	(-0.012~-0.0014)
amygdala	genus.Gordonibacter.id.821	Simple_mode	11	-0.00320801	0.00585532	0.595792	(-0.0147~0.0083)
amygdala	genus.Gordonibacter.id.821	Weighted_mode	11	-0.00288024	0.00540512	0.60576	(-0.0135~0.0077)
caudate	class.Betaproteobacteria.id.2867	MR_Egger	7	-0.00251033	0.00437757	0.591166	(-0.0111~0.0061)
caudate	class.Betaproteobacteria.id.2867	Weighted_median	7	-0.00237299	0.00134435	0.0775377	(-0.005~3e-04)
caudate	class.Betaproteobacteria.id.2867	Inverse_variance_weighted	7	-0.00223312	0.000992925	0.0245102	(-0.0042~-3e-04)
caudate	class.Betaproteobacteria.id.2867	Simple_mode	7	-0.0031141	0.0018967	0.151728	(-0.0068~6e-04)
caudate	class.Betaproteobacteria.id.2867	Weighted_mode	7	-0.00234673	0.00154725	0.180129	(-0.0054~7e-04)
cerebellum_GM	class.Alphaproteobacteria.id.2379	MR_Egger	10	0.000153904	0.000567933	0.79326	(-0.001~0.0013)
cerebellum_GM	class.Alphaproteobacteria.id.2379	Weighted_median	10	0.000255588	0.000146132	0.0802876	(0~5e-04)
cerebellum_GM	class.Alphaproteobacteria.id.2379	Inverse_variance_weighted	10	0.000230877	0.000106135	0.0296059	(0~4e-04)
cerebellum_GM	class.Alphaproteobacteria.id.2379	Simple_mode	10	0.00028874	0.00020959	0.201602	(-1e-04~7e-04)
cerebellum_GM	class.Alphaproteobacteria.id.2379	Weighted_mode	10	0.000282168	0.000204929	0.201819	(-1e-04~7e-04)
cerebellum_GM	family.Rhodospirillaceae.id.2717	MR_Egger	10	0.000262537	0.000691374	0.714026	(-0.0011~0.0016)
cerebellum_GM	family.Rhodospirillaceae.id.2717	Weighted_median	10	0.000283662	0.000153349	0.0643449	(0~6e-04)
cerebellum_GM	family.Rhodospirillaceae.id.2717	Inverse_variance_weighted	10	0.000325331	0.000126626	0.0101926	(1e-04~6e-04)
cerebellum_GM	family.Rhodospirillaceae.id.2717	Simple_mode	10	0.000395278	0.000226576	0.115021	(0~8e-04)
cerebellum_GM	family.Rhodospirillaceae.id.2717	Weighted_mode	10	0.000395278	0.000230947	0.121138	(-1e-04~8e-04)
cerebellum_GM	genus..Clostridiuminnocuumgroup.id.14397	MR_Egger	10	-0.00024617	0.0008507	0.779653	(-0.0019~0.0014)
cerebellum_GM	genus..Clostridiuminnocuumgroup.id.14397	Weighted_median	10	-0.000425681	0.000212165	0.044817	(-8e-04~0)
cerebellum_GM	genus..Clostridiuminnocuumgroup.id.14397	Inverse_variance_weighted	10	-0.000372536	0.000161557	0.0211155	(-7e-04~-1e-04)
cerebellum_GM	genus..Clostridiuminnocuumgroup.id.14397	Simple_mode	10	-0.000463131	0.000363033	0.233992	(-0.0012~2e-04)
cerebellum_GM	genus..Clostridiuminnocuumgroup.id.14397	Weighted_mode	10	-0.000444302	0.000364975	0.254427	(-0.0012~3e-04)
cerebellum_GM	genus..Eubacteriumfissicatenagroup.id.14373	MR_Egger	10	0.000242191	0.0008682	0.787353	(-0.0015~0.0019)
cerebellum_GM	genus..Eubacteriumfissicatenagroup.id.14373	Weighted_median	10	-0.000537915	0.000226921	0.0177641	(-0.001~-1e-04)
cerebellum_GM	genus..Eubacteriumfissicatenagroup.id.14373	Inverse_variance_weighted	10	-0.000530137	0.000168152	0.00161759	(-9e-04~-2e-04)
cerebellum_GM	genus..Eubacteriumfissicatenagroup.id.14373	Simple_mode	10	-0.000389825	0.000369707	0.319175	(-0.0011~3e-04)
cerebellum_GM	genus..Eubacteriumfissicatenagroup.id.14373	Weighted_mode	10	-0.000384306	0.000370359	0.326503	(-0.0011~3e-04)
cerebellum_GM	genus..Eubacteriumhalliigroup.id.11338	MR_Egger	10	-4.28584e-05	0.000516907	0.935958	(-0.0011~0.001)
cerebellum_GM	genus..Eubacteriumhalliigroup.id.11338	Weighted_median	10	-0.000214476	0.000113501	0.0588068	(-4e-04~0)
cerebellum_GM	genus..Eubacteriumhalliigroup.id.11338	Inverse_variance_weighted	10	-0.000199471	9.52622e-05	0.0362672	(-4e-04~0)
cerebellum_GM	genus..Eubacteriumhalliigroup.id.11338	Simple_mode	10	-0.000284561	0.000202659	0.193832	(-7e-04~1e-04)
cerebellum_GM	genus..Eubacteriumhalliigroup.id.11338	Weighted_mode	10	-0.000269493	0.000204408	0.219931	(-7e-04~1e-04)
cerebellum_GM	genus..Ruminococcustorquesgroup.id.14377	MR_Egger	10	-0.000246069	0.000402284	0.557729	(-0.001~5e-04)
cerebellum_GM	genus..Ruminococcustorquesgroup.id.14377	Weighted_median	10	-0.000215229	0.000102198	0.0352041	(-4e-04~0)
cerebellum_GM	genus..Ruminococcustorquesgroup.id.14377	Inverse_variance_weighted	10	-0.000237112	7.8269e-05	0.00244998	(-4e-04~-1e-04)
cerebellum_GM	genus..Ruminococcustorquesgroup.id.14377	Simple_mode	10	-0.000197789	0.000156748	0.238731	(-5e-04~1e-04)
cerebellum_GM	genus..Ruminococcustorquesgroup.id.14377	Weighted_mode	10	-0.000195661	0.000160893	0.25488	(-5e-04~1e-04)
cerebellum_GM	genus.Coprococcus3.id.11303	MR_Egger	10	0.000163172	0.000426585	0.712047	(-7e-04~0.001)
cerebellum_GM	genus.Coprococcus3.id.11303	Weighted_median	10	-0.000331157	0.000111283	0.00292209	(-5e-04~-1e-04)
cerebellum_GM	genus.Coprococcus3.id.11303	Inverse_variance_weighted	10	-0.00025982	8.29672e-05	0.00173857	(-4e-04~-1e-04)
cerebellum_GM	genus.Coprococcus3.id.11303	Simple_mode	10	-0.000418525	0.000199598	0.0654532	(-8e-04~0)
cerebellum_GM	genus.Coprococcus3.id.11303	Weighted_mode	10	-0.000416599	0.000182516	0.0483614	(-8e-04~-1e-04)
cerebellum_GM	genus.Dorea.id.1997	MR_Egger	10	0.000563227	0.000404432	0.201213	(-2e-04~0.0014)
cerebellum_GM	genus.Dorea.id.1997	Weighted_median	10	-0.000250094	0.000109191	0.0219963	(-5e-04~0)
cerebellum_GM	genus.Dorea.id.1997	Inverse_variance_weighted	10	-0.00027576	9.21411e-05	0.00276434	(-5e-04~-1e-04)
cerebellum_GM	genus.Dorea.id.1997	Simple_mode	10	-0.000250285	0.000189516	0.219212	(-6e-04~1e-04)
cerebellum_GM	genus.Dorea.id.1997	Weighted_mode	10	-0.00024388	0.000175344	0.19769	(-6e-04~1e-04)
cerebellum_GM	genus.Erysipelatoclostridium.id.11381	MR_Egger	10	-0.00105124	0.000541348	0.0880877	(-0.0021~0)
cerebellum_GM	genus.Erysipelatoclostridium.id.11381	Weighted_median	10	-0.000213575	0.000149491	0.153096	(-5e-04~1e-04)
cerebellum_GM	genus.Erysipelatoclostridium.id.11381	Inverse_variance_weighted	10	-0.00021533	0.000107187	0.0445449	(-4e-04~0)
cerebellum_GM	genus.Erysipelatoclostridium.id.11381	Simple_mode	10	-0.000494616	0.000285273	0.116979	(-0.0011~1e-04)
cerebellum_GM	genus.Erysipelatoclostridium.id.11381	Weighted_mode	10	-0.000478212	0.0002587	0.0975805	(-0.001~0)
cerebellum_GM	genus.FamilyXIIIAD3011group.id.11293	MR_Egger	10	0.000398805	0.000450821	0.402165	(-5e-04~0.0013)
cerebellum_GM	genus.FamilyXIIIAD3011group.id.11293	Weighted_median	10	-0.000177598	0.000117106	0.129378	(-4e-04~1e-04)
cerebellum_GM	genus.FamilyXIIIAD3011group.id.11293	Inverse_variance_weighted	10	-0.000173506	8.75187e-05	0.0474225	(-3e-04~0)
cerebellum_GM	genus.FamilyXIIIAD3011group.id.11293	Simple_mode	10	-0.000184232	0.000189408	0.356132	(-6e-04~2e-04)
cerebellum_GM	genus.FamilyXIIIAD3011group.id.11293	Weighted_mode	10	-0.000181395	0.000183363	0.348382	(-5e-04~2e-04)
cerebellum_GM	genus.Parabacteroides.id.954	MR_Egger	10	0.00105585	0.000408026	0.0322279	(3e-04~0.0019)
cerebellum_GM	genus.Parabacteroides.id.954	Weighted_median	10	0.000193987	0.000113794	0.0882464	(0~4e-04)
cerebellum_GM	genus.Parabacteroides.id.954	Inverse_variance_weighted	10	0.000161122	7.93926e-05	0.0424137	(0~3e-04)
cerebellum_GM	genus.Parabacteroides.id.954	Simple_mode	10	0.0003207	0.000192445	0.129975	(-1e-04~7e-04)
cerebellum_GM	genus.Parabacteroides.id.954	Weighted_mode	10	-3.72193e-05	0.000201989	0.857891	(-4e-04~4e-04)
cerebellum_GM	genus.RuminococcaceaeUCG004.id.11362	MR_Egger	10	3.20272e-05	0.000559539	0.955759	(-0.0011~0.0011)
cerebellum_GM	genus.RuminococcaceaeUCG004.id.11362	Weighted_median	10	-0.000259724	0.000147379	0.0780199	(-5e-04~0)
cerebellum_GM	genus.RuminococcaceaeUCG004.id.11362	Inverse_variance_weighted	10	-0.000328544	0.000106733	0.0020826	(-5e-04~-1e-04)
cerebellum_GM	genus.RuminococcaceaeUCG004.id.11362	Simple_mode	10	-0.000247076	0.000221365	0.293272	(-7e-04~2e-04)
cerebellum_GM	genus.RuminococcaceaeUCG004.id.11362	Weighted_mode	10	-0.000238458	0.00022892	0.324738	(-7e-04~2e-04)
cerebellum_GM	genus.Ruminococcus2.id.11374	MR_Egger	10	0.0010291	0.000433142	0.0448322	(2e-04~0.0019)
cerebellum_GM	genus.Ruminococcus2.id.11374	Weighted_median	10	0.000203866	0.000107936	0.058923	(0~4e-04)
cerebellum_GM	genus.Ruminococcus2.id.11374	Inverse_variance_weighted	10	0.0002084	8.42566e-05	0.0133837	(0~4e-04)
cerebellum_GM	genus.Ruminococcus2.id.11374	Simple_mode	10	0.000191811	0.0001802	0.314854	(-2e-04~5e-04)
cerebellum_GM	genus.Ruminococcus2.id.11374	Weighted_mode	10	0.000185304	0.000171456	0.307908	(-2e-04~5e-04)
cerebellum_GM	genus.unknowngenus.id.2755	MR_Egger	10	0.000259712	0.000696286	0.71884	(-0.0011~0.0016)
cerebellum_GM	genus.unknowngenus.id.2755	Weighted_median	10	0.000277398	0.000150433	0.065183	(0~6e-04)
cerebellum_GM	genus.unknowngenus.id.2755	Inverse_variance_weighted	10	0.000333676	0.000127552	0.00889688	(1e-04~6e-04)
cerebellum_GM	genus.unknowngenus.id.2755	Simple_mode	10	0.000352551	0.000232845	0.164298	(-1e-04~8e-04)
cerebellum_GM	genus.unknowngenus.id.2755	Weighted_mode	10	0.000361193	0.000228284	0.14806	(-1e-04~8e-04)
cerebellum_GM	order.Rhodospirillales.id.2667	MR_Egger	10	0.000211319	0.000714987	0.775095	(-0.0012~0.0016)
cerebellum_GM	order.Rhodospirillales.id.2667	Weighted_median	10	0.000291004	0.000156316	0.0626543	(0~6e-04)
cerebellum_GM	order.Rhodospirillales.id.2667	Inverse_variance_weighted	10	0.00030169	0.000131044	0.0213236	(0~6e-04)
cerebellum_GM	order.Rhodospirillales.id.2667	Simple_mode	10	0.000397368	0.000235926	0.126412	(-1e-04~9e-04)
cerebellum_GM	order.Rhodospirillales.id.2667	Weighted_mode	10	0.000401635	0.000223861	0.106374	(0~8e-04)
cerebellum_WM	genus..Ruminococcusgauvreauiigroup.id.11342	MR_Egger	14	-0.000921023	0.00093645	0.344763	(-0.0028~9e-04)
cerebellum_WM	genus..Ruminococcusgauvreauiigroup.id.11342	Weighted_median	14	-0.000386033	0.000248169	0.119822	(-9e-04~1e-04)
cerebellum_WM	genus..Ruminococcusgauvreauiigroup.id.11342	Inverse_variance_weighted	14	-0.000453661	0.000185745	0.0145906	(-8e-04~-1e-04)
cerebellum_WM	genus..Ruminococcusgauvreauiigroup.id.11342	Simple_mode	14	-0.000549414	0.000428065	0.22173	(-0.0014~3e-04)
cerebellum_WM	genus..Ruminococcusgauvreauiigroup.id.11342	Weighted_mode	14	-0.000253177	0.00041374	0.551141	(-0.0011~6e-04)
cerebellum_WM	genus.Anaerostipes.id.1991	MR_Egger	14	0.00106372	0.000832903	0.225716	(-6e-04~0.0027)
cerebellum_WM	genus.Anaerostipes.id.1991	Weighted_median	14	-0.000550335	0.000234584	0.018976	(-0.001~-1e-04)
cerebellum_WM	genus.Anaerostipes.id.1991	Inverse_variance_weighted	14	-0.000446408	0.000165116	0.00685905	(-8e-04~-1e-04)
cerebellum_WM	genus.Anaerostipes.id.1991	Simple_mode	14	-0.000678907	0.000343644	0.0698185	(-0.0014~0)
cerebellum_WM	genus.Anaerostipes.id.1991	Weighted_mode	14	-0.000605857	0.000358086	0.114474	(-0.0013~1e-04)
cerebellum_WM	genus.Coprococcus2.id.11302	MR_Egger	14	-0.000328765	0.00101229	0.750944	(-0.0023~0.0017)
cerebellum_WM	genus.Coprococcus2.id.11302	Weighted_median	14	0.000536899	0.000272409	0.0487323	(0~0.0011)
cerebellum_WM	genus.Coprococcus2.id.11302	Inverse_variance_weighted	14	0.000543811	0.000200878	0.00678593	(2e-04~9e-04)
cerebellum_WM	genus.Coprococcus2.id.11302	Simple_mode	14	0.00054176	0.000461753	0.261738	(-4e-04~0.0014)
cerebellum_WM	genus.Coprococcus2.id.11302	Weighted_mode	14	0.00052702	0.000443931	0.256402	(-3e-04~0.0014)
cerebellum_WM	genus.Desulfovibrio.id.3173	MR_Egger	14	-9.13334e-05	0.00115026	0.938022	(-0.0023~0.0022)
cerebellum_WM	genus.Desulfovibrio.id.3173	Weighted_median	14	0.000275078	0.000306415	0.369329	(-3e-04~9e-04)
cerebellum_WM	genus.Desulfovibrio.id.3173	Inverse_variance_weighted	14	0.000482736	0.000223079	0.0304666	(0~9e-04)
cerebellum_WM	genus.Desulfovibrio.id.3173	Simple_mode	14	0.000283896	0.000521323	0.595269	(-7e-04~0.0013)
cerebellum_WM	genus.Desulfovibrio.id.3173	Weighted_mode	14	0.000247734	0.000479179	0.613841	(-7e-04~0.0012)
cerebellum_WM	genus.Eisenbergiella.id.11304	MR_Egger	14	-1.80268e-05	0.00142205	0.990094	(-0.0028~0.0028)
cerebellum_WM	genus.Eisenbergiella.id.11304	Weighted_median	14	0.000839841	0.000381024	0.0275127	(1e-04~0.0016)
cerebellum_WM	genus.Eisenbergiella.id.11304	Inverse_variance_weighted	14	0.000765087	0.000284887	0.00724037	(2e-04~0.0013)
cerebellum_WM	genus.Eisenbergiella.id.11304	Simple_mode	14	0.00126123	0.000660082	0.0783461	(0~0.0026)
cerebellum_WM	genus.Eisenbergiella.id.11304	Weighted_mode	14	0.00110562	0.00062731	0.101469	(-1e-04~0.0023)
cerebellum_WM	genus.Fusicatenibacter.id.11305	MR_Egger	14	-0.00127173	0.000823763	0.148585	(-0.0029~3e-04)
cerebellum_WM	genus.Fusicatenibacter.id.11305	Weighted_median	14	-0.000361963	0.000236348	0.12565	(-8e-04~1e-04)
cerebellum_WM	genus.Fusicatenibacter.id.11305	Inverse_variance_weighted	14	-0.000443125	0.000163883	0.00685274	(-8e-04~-1e-04)
cerebellum_WM	genus.Fusicatenibacter.id.11305	Simple_mode	14	-0.000854788	0.000447809	0.0786078	(-0.0017~0)
cerebellum_WM	genus.Fusicatenibacter.id.11305	Weighted_mode	14	-0.000861971	0.000445046	0.0748081	(-0.0017~0)
cerebellum_WM	genus.Intestinimonas.id.2062	MR_Egger	14	-8.4557e-05	0.000988891	0.933269	(-0.002~0.0019)
cerebellum_WM	genus.Intestinimonas.id.2062	Weighted_median	14	-0.000464289	0.000260071	0.0742224	(-0.001~0)
cerebellum_WM	genus.Intestinimonas.id.2062	Inverse_variance_weighted	14	-0.000526899	0.000195304	0.00697913	(-9e-04~-1e-04)
cerebellum_WM	genus.Intestinimonas.id.2062	Simple_mode	14	-0.000406619	0.000409875	0.339277	(-0.0012~4e-04)
cerebellum_WM	genus.Intestinimonas.id.2062	Weighted_mode	14	-0.00056887	0.000414974	0.193623	(-0.0014~2e-04)
cerebellum_WM	genus.Ruminiclostridium5.id.11355	MR_Egger	14	0.000274553	0.000817161	0.742685	(-0.0013~0.0019)
cerebellum_WM	genus.Ruminiclostridium5.id.11355	Weighted_median	14	-0.000460022	0.000235299	0.0505768	(-9e-04~0)
cerebellum_WM	genus.Ruminiclostridium5.id.11355	Inverse_variance_weighted	14	-0.000335401	0.000162453	0.0389598	(-7e-04~0)
cerebellum_WM	genus.Ruminiclostridium5.id.11355	Simple_mode	14	-0.000591121	0.00040591	0.169038	(-0.0014~2e-04)
cerebellum_WM	genus.Ruminiclostridium5.id.11355	Weighted_mode	14	-0.000569738	0.000345217	0.122805	(-0.0012~1e-04)
cerebellum_WM	genus.RuminococcaceaeUCG003.id.11361	MR_Egger	14	-0.000105906	0.000901046	0.908379	(-0.0019~0.0017)
cerebellum_WM	genus.RuminococcaceaeUCG003.id.11361	Weighted_median	14	0.000436837	0.000250115	0.0807163	(-1e-04~9e-04)
cerebellum_WM	genus.RuminococcaceaeUCG003.id.11361	Inverse_variance_weighted	14	0.000493466	0.000178718	0.00575989	(1e-04~8e-04)
cerebellum_WM	genus.RuminococcaceaeUCG003.id.11361	Simple_mode	14	0.000473564	0.000389921	0.246153	(-3e-04~0.0012)
cerebellum_WM	genus.RuminococcaceaeUCG003.id.11361	Weighted_mode	14	0.000441245	0.000348061	0.227133	(-2e-04~0.0011)
cerebral_WM	class.Deltaproteobacteria.id.3087	MR_Egger	4	0.000395567	0.000283628	0.29783	(-2e-04~0.001)
cerebral_WM	class.Deltaproteobacteria.id.3087	Weighted_median	4	0.000169256	6.43023e-05	0.00848375	(0~3e-04)
cerebral_WM	class.Deltaproteobacteria.id.3087	Inverse_variance_weighted	4	0.000155842	6.04061e-05	0.00988255	(0~3e-04)
cerebral_WM	class.Deltaproteobacteria.id.3087	Simple_mode	4	0.000232911	9.72899e-05	0.0963945	(0~4e-04)
cerebral_WM	class.Deltaproteobacteria.id.3087	Weighted_mode	4	0.000219296	9.50499e-05	0.104301	(0~4e-04)
cerebral_WM	class.Verrucomicrobiae.id.4029	MR_Egger	4	0.000243166	0.000279581	0.476136	(-3e-04~8e-04)
cerebral_WM	class.Verrucomicrobiae.id.4029	Weighted_median	4	9.70962e-05	6.77609e-05	0.15188	(0~2e-04)
cerebral_WM	class.Verrucomicrobiae.id.4029	Inverse_variance_weighted	4	0.000116913	5.35298e-05	0.0289575	(0~2e-04)
cerebral_WM	class.Verrucomicrobiae.id.4029	Simple_mode	4	0.000183947	0.000111439	0.197373	(0~4e-04)
cerebral_WM	class.Verrucomicrobiae.id.4029	Weighted_mode	4	4.72988e-05	0.000102576	0.676094	(-2e-04~2e-04)
cerebral_WM	family.Defluviitaleaceae.id.1924	MR_Egger	4	-1.78641e-05	0.000273223	0.953817	(-6e-04~5e-04)
cerebral_WM	family.Defluviitaleaceae.id.1924	Weighted_median	4	-0.000116291	7.41898e-05	0.117002	(-3e-04~0)
cerebral_WM	family.Defluviitaleaceae.id.1924	Inverse_variance_weighted	4	-0.000121156	6.16199e-05	0.0492766	(-2e-04~0)
cerebral_WM	family.Defluviitaleaceae.id.1924	Simple_mode	4	-0.000100156	0.000100342	0.391768	(-3e-04~1e-04)
cerebral_WM	family.Defluviitaleaceae.id.1924	Weighted_mode	4	-0.000104613	0.000100192	0.373155	(-3e-04~1e-04)
cerebral_WM	family.Desulfovibrionaceae.id.3169	MR_Egger	4	0.000395466	0.000288246	0.303693	(-2e-04~0.001)
cerebral_WM	family.Desulfovibrionaceae.id.3169	Weighted_median	4	0.000162185	6.0762e-05	0.00760347	(0~3e-04)
cerebral_WM	family.Desulfovibrionaceae.id.3169	Inverse_variance_weighted	4	0.000151278	6.14315e-05	0.0137952	(0~3e-04)
cerebral_WM	family.Desulfovibrionaceae.id.3169	Simple_mode	4	0.000230512	0.000101752	0.10838	(0~4e-04)
cerebral_WM	family.Desulfovibrionaceae.id.3169	Weighted_mode	4	0.000214927	9.67788e-05	0.112958	(0~4e-04)
cerebral_WM	family.Verrucomicrobiaceae.id.4036	MR_Egger	4	0.000243048	0.000279555	0.476285	(-3e-04~8e-04)
cerebral_WM	family.Verrucomicrobiaceae.id.4036	Weighted_median	4	9.72223e-05	6.60003e-05	0.140736	(0~2e-04)
cerebral_WM	family.Verrucomicrobiaceae.id.4036	Inverse_variance_weighted	4	0.000116949	5.3519e-05	0.0288747	(0~2e-04)
cerebral_WM	family.Verrucomicrobiaceae.id.4036	Simple_mode	4	0.000183936	0.000108511	0.188629	(0~4e-04)
cerebral_WM	family.Verrucomicrobiaceae.id.4036	Weighted_mode	4	4.73115e-05	9.28749e-05	0.64557	(-1e-04~2e-04)
cerebral_WM	genus.Akkermansia.id.4037	MR_Egger	4	0.000239192	0.000280891	0.484159	(-3e-04~8e-04)
cerebral_WM	genus.Akkermansia.id.4037	Weighted_median	4	9.75399e-05	6.44795e-05	0.130349	(0~2e-04)
cerebral_WM	genus.Akkermansia.id.4037	Inverse_variance_weighted	4	0.000117109	5.35884e-05	0.0288638	(0~2e-04)
cerebral_WM	genus.Akkermansia.id.4037	Simple_mode	4	0.000185762	0.000105312	0.175939	(0~4e-04)
cerebral_WM	genus.Akkermansia.id.4037	Weighted_mode	4	4.66962e-05	9.59765e-05	0.659915	(-1e-04~2e-04)
cerebral_WM	genus.DefluviitaleaceaeUCG011.id.11287	MR_Egger	4	-2.65945e-06	0.00027356	0.993126	(-5e-04~5e-04)
cerebral_WM	genus.DefluviitaleaceaeUCG011.id.11287	Weighted_median	4	-0.000125358	6.9852e-05	0.0727145	(-3e-04~0)
cerebral_WM	genus.DefluviitaleaceaeUCG011.id.11287	Inverse_variance_weighted	4	-0.000125742	6.16953e-05	0.0415381	(-2e-04~0)
cerebral_WM	genus.DefluviitaleaceaeUCG011.id.11287	Simple_mode	4	-0.000124851	9.81957e-05	0.29319	(-3e-04~1e-04)
cerebral_WM	genus.DefluviitaleaceaeUCG011.id.11287	Weighted_mode	4	-0.000124384	9.28975e-05	0.273006	(-3e-04~1e-04)
cerebral_WM	genus.Desulfovibrio.id.3173	MR_Egger	4	0.000478958	0.000261413	0.208387	(0~0.001)
cerebral_WM	genus.Desulfovibrio.id.3173	Weighted_median	4	0.000150791	7.06217e-05	0.0327452	(0~3e-04)
cerebral_WM	genus.Desulfovibrio.id.3173	Inverse_variance_weighted	4	0.000166871	5.85441e-05	0.00436725	(1e-04~3e-04)
cerebral_WM	genus.Desulfovibrio.id.3173	Simple_mode	4	8.91233e-05	0.000109296	0.474544	(-1e-04~3e-04)
cerebral_WM	genus.Desulfovibrio.id.3173	Weighted_mode	4	8.91233e-05	0.000107316	0.467186	(-1e-04~3e-04)
cerebral_WM	order.Desulfovibrionales.id.3156	MR_Egger	4	0.000392594	0.000280594	0.296689	(-2e-04~9e-04)
cerebral_WM	order.Desulfovibrionales.id.3156	Weighted_median	4	0.000159923	6.33465e-05	0.0115841	(0~3e-04)
cerebral_WM	order.Desulfovibrionales.id.3156	Inverse_variance_weighted	4	0.000151102	6.0064e-05	0.0118803	(0~3e-04)
cerebral_WM	order.Desulfovibrionales.id.3156	Simple_mode	4	0.000227986	9.70428e-05	0.100367	(0~4e-04)
cerebral_WM	order.Desulfovibrionales.id.3156	Weighted_mode	4	0.000211081	9.12018e-05	0.103609	(0~4e-04)
cerebral_WM	order.Verrucomicrobiales.id.4030	MR_Egger	4	0.000243166	0.000279581	0.476136	(-3e-04~8e-04)
cerebral_WM	order.Verrucomicrobiales.id.4030	Weighted_median	4	9.70962e-05	6.33189e-05	0.125166	(0~2e-04)
cerebral_WM	order.Verrucomicrobiales.id.4030	Inverse_variance_weighted	4	0.000116913	5.35298e-05	0.0289575	(0~2e-04)
cerebral_WM	order.Verrucomicrobiales.id.4030	Simple_mode	4	0.000183947	0.000100073	0.16334	(0~4e-04)
cerebral_WM	order.Verrucomicrobiales.id.4030	Weighted_mode	4	4.72988e-05	9.50469e-05	0.65293	(-1e-04~2e-04)
cerebral_WM	phylum.Cyanobacteria.id.1500	MR_Egger	4	-0.000362142	0.000295875	0.345583	(-9e-04~2e-04)
cerebral_WM	phylum.Cyanobacteria.id.1500	Weighted_median	4	-0.000138659	8.03248e-05	0.0843071	(-3e-04~0)
cerebral_WM	phylum.Cyanobacteria.id.1500	Inverse_variance_weighted	4	-0.000158709	6.68153e-05	0.0175329	(-3e-04~0)
cerebral_WM	phylum.Cyanobacteria.id.1500	Simple_mode	4	-0.000123808	0.000101497	0.309684	(-3e-04~1e-04)
cerebral_WM	phylum.Cyanobacteria.id.1500	Weighted_mode	4	-0.000124755	9.94972e-05	0.298706	(-3e-04~1e-04)
cerebral_WM	phylum.Verrucomicrobia.id.3982	MR_Egger	4	0.000341076	0.000226735	0.271415	(-1e-04~8e-04)
cerebral_WM	phylum.Verrucomicrobia.id.3982	Weighted_median	4	6.94569e-05	6.30411e-05	0.270561	(-1e-04~2e-04)
cerebral_WM	phylum.Verrucomicrobia.id.3982	Inverse_variance_weighted	4	0.000104836	5.06221e-05	0.0383635	(0~2e-04)
cerebral_WM	phylum.Verrucomicrobia.id.3982	Simple_mode	4	5.60081e-05	8.30696e-05	0.548469	(-1e-04~2e-04)
cerebral_WM	phylum.Verrucomicrobia.id.3982	Weighted_mode	4	5.04791e-05	8.19231e-05	0.581377	(-1e-04~2e-04)
cortical_GM	family.Bacteroidaceae.id.917	MR_Egger	9	-1.56906e-05	0.000111716	0.89226	(-2e-04~2e-04)
cortical_GM	family.Bacteroidaceae.id.917	Weighted_median	9	7.043e-05	2.95592e-05	0.0171873	(0~1e-04)
cortical_GM	family.Bacteroidaceae.id.917	Inverse_variance_weighted	9	4.71249e-05	2.11651e-05	0.0259786	(0~1e-04)
cortical_GM	family.Bacteroidaceae.id.917	Simple_mode	9	8.11373e-05	5.01731e-05	0.144508	(0~2e-04)
cortical_GM	family.Bacteroidaceae.id.917	Weighted_mode	9	7.9553e-05	4.8152e-05	0.137113	(0~2e-04)
cortical_GM	family.Lachnospiraceae.id.1987	MR_Egger	9	-6.50666e-05	0.000110222	0.57353	(-3e-04~2e-04)
cortical_GM	family.Lachnospiraceae.id.1987	Weighted_median	9	4.18777e-05	2.78619e-05	0.132827	(0~1e-04)
cortical_GM	family.Lachnospiraceae.id.1987	Inverse_variance_weighted	9	5.05165e-05	2.11434e-05	0.0168836	(0~1e-04)
cortical_GM	family.Lachnospiraceae.id.1987	Simple_mode	9	1.67318e-05	4.73924e-05	0.733174	(-1e-04~1e-04)
cortical_GM	family.Lachnospiraceae.id.1987	Weighted_mode	9	1.67318e-05	4.28696e-05	0.706504	(-1e-04~1e-04)
cortical_GM	genus..Eubacteriumrectalegroup.id.14374	MR_Egger	9	0.000116405	0.00011332	0.338495	(-1e-04~3e-04)
cortical_GM	genus..Eubacteriumrectalegroup.id.14374	Weighted_median	9	5.17454e-05	2.7875e-05	0.0634061	(0~1e-04)
cortical_GM	genus..Eubacteriumrectalegroup.id.14374	Inverse_variance_weighted	9	5.54541e-05	2.17341e-05	0.0107268	(0~1e-04)
cortical_GM	genus..Eubacteriumrectalegroup.id.14374	Simple_mode	9	3.61745e-05	4.6293e-05	0.457053	(-1e-04~1e-04)
cortical_GM	genus..Eubacteriumrectalegroup.id.14374	Weighted_mode	9	3.88378e-05	4.21315e-05	0.383577	(0~1e-04)
cortical_GM	genus.Bacteroides.id.918	MR_Egger	9	-1.56906e-05	0.000111716	0.89226	(-2e-04~2e-04)
cortical_GM	genus.Bacteroides.id.918	Weighted_median	9	7.043e-05	2.89268e-05	0.0149014	(0~1e-04)
cortical_GM	genus.Bacteroides.id.918	Inverse_variance_weighted	9	4.71249e-05	2.11651e-05	0.0259786	(0~1e-04)
cortical_GM	genus.Bacteroides.id.918	Simple_mode	9	8.11373e-05	4.89549e-05	0.136029	(0~2e-04)
cortical_GM	genus.Bacteroides.id.918	Weighted_mode	9	7.9553e-05	4.84572e-05	0.139275	(0~2e-04)
cortical_GM	genus.Blautia.id.1992	MR_Egger	9	1.30659e-05	0.000110394	0.90911	(-2e-04~2e-04)
cortical_GM	genus.Blautia.id.1992	Weighted_median	9	3.47843e-05	2.81476e-05	0.21654	(0~1e-04)
cortical_GM	genus.Blautia.id.1992	Inverse_variance_weighted	9	4.50749e-05	2.11768e-05	0.0332956	(0~1e-04)
cortical_GM	genus.Blautia.id.1992	Simple_mode	9	3.50985e-05	4.46234e-05	0.454212	(-1e-04~1e-04)
cortical_GM	genus.Blautia.id.1992	Weighted_mode	9	2.7544e-05	4.27359e-05	0.537279	(-1e-04~1e-04)
cortical_GM	genus.ErysipelotrichaceaeUCG003.id.11384	MR_Egger	9	-0.00020864	0.000122433	0.132136	(-4e-04~0)
cortical_GM	genus.ErysipelotrichaceaeUCG003.id.11384	Weighted_median	9	5.02409e-05	3.09919e-05	0.104997	(0~1e-04)
cortical_GM	genus.ErysipelotrichaceaeUCG003.id.11384	Inverse_variance_weighted	9	6.17495e-05	2.43994e-05	0.0113809	(0~1e-04)
cortical_GM	genus.ErysipelotrichaceaeUCG003.id.11384	Simple_mode	9	4.5076e-05	4.50018e-05	0.345843	(0~1e-04)
cortical_GM	genus.ErysipelotrichaceaeUCG003.id.11384	Weighted_mode	9	3.44919e-05	4.39288e-05	0.454972	(-1e-04~1e-04)
hippocampus	genus..Eubacteriumventriosumgroup.id.11341	MR_Egger	4	0.00441525	0.00471667	0.448044	(-0.0048~0.0137)
hippocampus	genus..Eubacteriumventriosumgroup.id.11341	Weighted_median	4	0.00279772	0.00167521	0.0949058	(-5e-04~0.0061)
hippocampus	genus..Eubacteriumventriosumgroup.id.11341	Inverse_variance_weighted	4	0.00311118	0.00135076	0.021263	(5e-04~0.0058)
hippocampus	genus..Eubacteriumventriosumgroup.id.11341	Simple_mode	4	0.00454985	0.00250539	0.166981	(-4e-04~0.0095)
hippocampus	genus..Eubacteriumventriosumgroup.id.11341	Weighted_mode	4	0.00153917	0.00242048	0.570039	(-0.0032~0.0063)
hippocampus	genus.Butyrivibrio.id.1993	MR_Egger	4	0.00698667	0.00932211	0.531736	(-0.0113~0.0253)
hippocampus	genus.Butyrivibrio.id.1993	Weighted_median	4	0.00611372	0.00335915	0.0687562	(-5e-04~0.0127)
hippocampus	genus.Butyrivibrio.id.1993	Inverse_variance_weighted	4	0.00586006	0.00282863	0.0382939	(3e-04~0.0114)
hippocampus	genus.Butyrivibrio.id.1993	Simple_mode	4	0.00640495	0.00432448	0.235172	(-0.0021~0.0149)
hippocampus	genus.Butyrivibrio.id.1993	Weighted_mode	4	0.00627887	0.00424632	0.235769	(-0.002~0.0146)
hippocampus	genus.Oscillibacter.id.2063	MR_Egger	4	0.00686015	0.00589585	0.364648	(-0.0047~0.0184)
hippocampus	genus.Oscillibacter.id.2063	Weighted_median	4	0.0041081	0.00209501	0.0498906	(0~0.0082)
hippocampus	genus.Oscillibacter.id.2063	Inverse_variance_weighted	4	0.003669	0.00176575	0.0377209	(2e-04~0.0071)
hippocampus	genus.Oscillibacter.id.2063	Simple_mode	4	0.00422491	0.00278326	0.226313	(-0.0012~0.0097)
hippocampus	genus.Oscillibacter.id.2063	Weighted_mode	4	0.00419826	0.00276699	0.22648	(-0.0012~0.0096)
lateral_ventricles	family.Porphyromonadaceae.id.943	MR_Egger	8	-0.000259573	0.000565603	0.662439	(-0.0014~8e-04)
lateral_ventricles	family.Porphyromonadaceae.id.943	Weighted_median	8	0.000264954	0.000162816	0.103668	(-1e-04~6e-04)
lateral_ventricles	family.Porphyromonadaceae.id.943	Inverse_variance_weighted	8	0.000291453	0.000129902	0.0248554	(0~5e-04)
lateral_ventricles	family.Porphyromonadaceae.id.943	Simple_mode	8	0.000282358	0.000238222	0.274582	(-2e-04~7e-04)
lateral_ventricles	family.Porphyromonadaceae.id.943	Weighted_mode	8	0.000267703	0.000242102	0.305386	(-2e-04~7e-04)
lateral_ventricles	family.Rikenellaceae.id.967	MR_Egger	8	0.000139479	0.000570351	0.814954	(-0.001~0.0013)
lateral_ventricles	family.Rikenellaceae.id.967	Weighted_median	8	0.000377066	0.000176736	0.0328837	(0~7e-04)
lateral_ventricles	family.Rikenellaceae.id.967	Inverse_variance_weighted	8	0.000330005	0.000131105	0.0118325	(1e-04~6e-04)
lateral_ventricles	family.Rikenellaceae.id.967	Simple_mode	8	0.000528475	0.000283135	0.10421	(0~0.0011)
lateral_ventricles	family.Rikenellaceae.id.967	Weighted_mode	8	0.000467324	0.000294751	0.156875	(-1e-04~0.001)
lateral_ventricles	genus..Eubacteriumcoprostanoligenesgroup.id.11375	MR_Egger	8	0.000347731	0.000575147	0.567593	(-8e-04~0.0015)
lateral_ventricles	genus..Eubacteriumcoprostanoligenesgroup.id.11375	Weighted_median	8	0.000386168	0.000174849	0.0272035	(0~7e-04)
lateral_ventricles	genus..Eubacteriumcoprostanoligenesgroup.id.11375	Inverse_variance_weighted	8	0.000291699	0.000132186	0.0273321	(0~6e-04)
lateral_ventricles	genus..Eubacteriumcoprostanoligenesgroup.id.11375	Simple_mode	8	0.000439908	0.000278607	0.158355	(-1e-04~0.001)
lateral_ventricles	genus..Eubacteriumcoprostanoligenesgroup.id.11375	Weighted_mode	8	0.000431534	0.000257558	0.137747	(-1e-04~9e-04)
lateral_ventricles	genus..Eubacteriumnodatumgroup.id.11297	MR_Egger	8	0.00261786	0.00129382	0.0894837	(1e-04~0.0052)
lateral_ventricles	genus..Eubacteriumnodatumgroup.id.11297	Weighted_median	8	0.000706736	0.000388547	0.0689234	(-1e-04~0.0015)
lateral_ventricles	genus..Eubacteriumnodatumgroup.id.11297	Inverse_variance_weighted	8	0.000655456	0.000300667	0.029257	(1e-04~0.0012)
lateral_ventricles	genus..Eubacteriumnodatumgroup.id.11297	Simple_mode	8	0.000955854	0.000588098	0.148119	(-2e-04~0.0021)
lateral_ventricles	genus..Eubacteriumnodatumgroup.id.11297	Weighted_mode	8	0.000921753	0.000585397	0.159355	(-2e-04~0.0021)
lateral_ventricles	genus.Alistipes.id.968	MR_Egger	8	0.000173808	0.000591997	0.778957	(-0.001~0.0013)
lateral_ventricles	genus.Alistipes.id.968	Weighted_median	8	0.000405318	0.000173545	0.0195166	(1e-04~7e-04)
lateral_ventricles	genus.Alistipes.id.968	Inverse_variance_weighted	8	0.000281665	0.000131496	0.0321934	(0~5e-04)
lateral_ventricles	genus.Alistipes.id.968	Simple_mode	8	0.000491858	0.000294012	0.138261	(-1e-04~0.0011)
lateral_ventricles	genus.Alistipes.id.968	Weighted_mode	8	0.000465791	0.000308677	0.175041	(-1e-04~0.0011)
lateral_ventricles	genus.Parasutterella.id.2892	MR_Egger	8	-0.000372244	0.000708064	0.617937	(-0.0018~0.001)
lateral_ventricles	genus.Parasutterella.id.2892	Weighted_median	8	0.000346871	0.000201534	0.0852226	(0~7e-04)
lateral_ventricles	genus.Parasutterella.id.2892	Inverse_variance_weighted	8	0.000372862	0.000163113	0.0222599	(1e-04~7e-04)
lateral_ventricles	genus.Parasutterella.id.2892	Simple_mode	8	0.000612648	0.000331971	0.107477	(0~0.0013)
lateral_ventricles	genus.Parasutterella.id.2892	Weighted_mode	8	0.000602202	0.000336443	0.116593	(-1e-04~0.0013)
lateral_ventricles	genus.RuminococcaceaeUCG005.id.11363	MR_Egger	8	0.00100056	0.000596449	0.144451	(-2e-04~0.0022)
lateral_ventricles	genus.RuminococcaceaeUCG005.id.11363	Weighted_median	8	0.000360668	0.000180638	0.0458651	(0~7e-04)
lateral_ventricles	genus.RuminococcaceaeUCG005.id.11363	Inverse_variance_weighted	8	0.000292811	0.000137131	0.0327401	(0~6e-04)
lateral_ventricles	genus.RuminococcaceaeUCG005.id.11363	Simple_mode	8	0.000479085	0.000292073	0.144951	(-1e-04~0.0011)
lateral_ventricles	genus.RuminococcaceaeUCG005.id.11363	Weighted_mode	8	0.000457748	0.000289178	0.157454	(-1e-04~0.001)
lateral_ventricles	genus.RuminococcaceaeUCG009.id.11366	MR_Egger	8	0.000866591	0.000894758	0.370189	(-9e-04~0.0026)
lateral_ventricles	genus.RuminococcaceaeUCG009.id.11366	Weighted_median	8	0.000442026	0.000257628	0.0862067	(-1e-04~9e-04)
lateral_ventricles	genus.RuminococcaceaeUCG009.id.11366	Inverse_variance_weighted	8	0.00040523	0.000200653	0.0434296	(0~8e-04)
lateral_ventricles	genus.RuminococcaceaeUCG009.id.11366	Simple_mode	8	0.000628904	0.000483563	0.234586	(-3e-04~0.0016)
lateral_ventricles	genus.RuminococcaceaeUCG009.id.11366	Weighted_mode	8	0.000674611	0.000466244	0.191176	(-2e-04~0.0016)
lateral_ventricles	genus.Sutterella.id.2896	MR_Egger	8	-0.000599215	0.000661378	0.39985	(-0.0019~7e-04)
lateral_ventricles	genus.Sutterella.id.2896	Weighted_median	8	-0.00051747	0.000207862	0.0127926	(-9e-04~-1e-04)
lateral_ventricles	genus.Sutterella.id.2896	Inverse_variance_weighted	8	-0.000467264	0.000151719	0.00207139	(-8e-04~-2e-04)
lateral_ventricles	genus.Sutterella.id.2896	Simple_mode	8	-0.000722273	0.000324517	0.0613601	(-0.0014~-1e-04)
lateral_ventricles	genus.Sutterella.id.2896	Weighted_mode	8	-0.00070239	0.000311488	0.0587678	(-0.0013~-1e-04)
mean_thickness	class.Deltaproteobacteria.id.3087	MR_Egger	11	-0.00920743	0.016331	0.586662	(-0.0412~0.0228)
mean_thickness	class.Deltaproteobacteria.id.3087	Weighted_median	11	-0.00819553	0.00586472	0.162285	(-0.0197~0.0033)
mean_thickness	class.Deltaproteobacteria.id.3087	Inverse_variance_weighted	11	-0.0093043	0.00425872	0.0289062	(-0.0177~-0.001)
mean_thickness	class.Deltaproteobacteria.id.3087	Simple_mode	11	-0.00555201	0.00896248	0.549458	(-0.0231~0.012)
mean_thickness	class.Deltaproteobacteria.id.3087	Weighted_mode	11	-0.00585057	0.00888946	0.525305	(-0.0233~0.0116)
mean_thickness	class.Erysipelotrichia.id.2147	MR_Egger	11	-0.0280588	0.0149058	0.0924502	(-0.0573~0.0012)
mean_thickness	class.Erysipelotrichia.id.2147	Weighted_median	11	-0.0107284	0.00523737	0.0405173	(-0.021~-5e-04)
mean_thickness	class.Erysipelotrichia.id.2147	Inverse_variance_weighted	11	-0.00858107	0.00388854	0.027331	(-0.0162~-0.001)
mean_thickness	class.Erysipelotrichia.id.2147	Simple_mode	11	-0.0103523	0.00860217	0.256517	(-0.0272~0.0065)
mean_thickness	class.Erysipelotrichia.id.2147	Weighted_mode	11	-0.0105126	0.00788669	0.212117	(-0.026~0.0049)
mean_thickness	family.Desulfovibrionaceae.id.3169	MR_Egger	11	-0.00940951	0.0163446	0.578928	(-0.0414~0.0226)
mean_thickness	family.Desulfovibrionaceae.id.3169	Weighted_median	11	-0.00883564	0.00567764	0.119657	(-0.02~0.0023)
mean_thickness	family.Desulfovibrionaceae.id.3169	Inverse_variance_weighted	11	-0.00969749	0.00426225	0.0228935	(-0.0181~-0.0013)
mean_thickness	family.Desulfovibrionaceae.id.3169	Simple_mode	11	-0.00702359	0.00905021	0.455671	(-0.0248~0.0107)
mean_thickness	family.Desulfovibrionaceae.id.3169	Weighted_mode	11	-0.00717545	0.00918733	0.452886	(-0.0252~0.0108)
mean_thickness	family.Erysipelotrichaceae.id.2149	MR_Egger	11	-0.0280588	0.0149058	0.0924502	(-0.0573~0.0012)
mean_thickness	family.Erysipelotrichaceae.id.2149	Weighted_median	11	-0.0107284	0.00515919	0.0375735	(-0.0208~-6e-04)
mean_thickness	family.Erysipelotrichaceae.id.2149	Inverse_variance_weighted	11	-0.00858107	0.00388854	0.027331	(-0.0162~-0.001)
mean_thickness	family.Erysipelotrichaceae.id.2149	Simple_mode	11	-0.0103523	0.00778694	0.213232	(-0.0256~0.0049)
mean_thickness	family.Erysipelotrichaceae.id.2149	Weighted_mode	11	-0.0105126	0.00795979	0.216022	(-0.0261~0.0051)
mean_thickness	genus.Terrisporobacter.id.11348	MR_Egger	11	0.0374324	0.0255233	0.176537	(-0.0126~0.0875)
mean_thickness	genus.Terrisporobacter.id.11348	Weighted_median	11	0.0217006	0.0091339	0.0175093	(0.0038~0.0396)
mean_thickness	genus.Terrisporobacter.id.11348	Inverse_variance_weighted	11	0.0195699	0.00656904	0.00289082	(0.0067~0.0324)
mean_thickness	genus.Terrisporobacter.id.11348	Simple_mode	11	0.0269577	0.0137797	0.0789138	(-1e-04~0.054)
mean_thickness	genus.Terrisporobacter.id.11348	Weighted_mode	11	0.0263174	0.0148543	0.106857	(-0.0028~0.0554)
mean_thickness	genus.unknowngenus.id.1868	MR_Egger	11	-0.00682161	0.0203754	0.74545	(-0.0468~0.0331)
mean_thickness	genus.unknowngenus.id.1868	Weighted_median	11	-0.0102775	0.00691048	0.136953	(-0.0238~0.0033)
mean_thickness	genus.unknowngenus.id.1868	Inverse_variance_weighted	11	-0.0106149	0.0052284	0.0423318	(-0.0209~-4e-04)
mean_thickness	genus.unknowngenus.id.1868	Simple_mode	11	-0.0116017	0.0117264	0.345819	(-0.0346~0.0114)
mean_thickness	genus.unknowngenus.id.1868	Weighted_mode	11	-0.01221	0.0115044	0.313495	(-0.0348~0.0103)
mean_thickness	order.Desulfovibrionales.id.3156	MR_Egger	11	-0.00851289	0.0163435	0.615027	(-0.0405~0.0235)
mean_thickness	order.Desulfovibrionales.id.3156	Weighted_median	11	-0.00809621	0.00558302	0.147017	(-0.019~0.0028)
mean_thickness	order.Desulfovibrionales.id.3156	Inverse_variance_weighted	11	-0.00969615	0.00426196	0.0229031	(-0.018~-0.0013)
mean_thickness	order.Desulfovibrionales.id.3156	Simple_mode	11	-0.00630391	0.0090295	0.500997	(-0.024~0.0114)
mean_thickness	order.Desulfovibrionales.id.3156	Weighted_mode	11	-0.00630391	0.00860652	0.480705	(-0.0232~0.0106)
mean_thickness	order.Erysipelotrichales.id.2148	MR_Egger	11	-0.0280588	0.0149058	0.0924502	(-0.0573~0.0012)
mean_thickness	order.Erysipelotrichales.id.2148	Weighted_median	11	-0.0107284	0.00545147	0.0490693	(-0.0214~0)
mean_thickness	order.Erysipelotrichales.id.2148	Inverse_variance_weighted	11	-0.00858107	0.00388854	0.027331	(-0.0162~-0.001)
mean_thickness	order.Erysipelotrichales.id.2148	Simple_mode	11	-0.0103523	0.00794061	0.221544	(-0.0259~0.0052)
mean_thickness	order.Erysipelotrichales.id.2148	Weighted_mode	11	-0.0105126	0.00828889	0.233429	(-0.0268~0.0057)
nucleus_accumbens	class.Melainabacteria.id.1589	MR_Egger	6	0.0237254	0.0358713	0.544509	(-0.0466~0.094)
nucleus_accumbens	class.Melainabacteria.id.1589	Weighted_median	6	0.0159287	0.00714983	0.0258914	(0.0019~0.0299)
nucleus_accumbens	class.Melainabacteria.id.1589	Inverse_variance_weighted	6	0.0116462	0.00571414	0.0415367	(4e-04~0.0228)
nucleus_accumbens	class.Melainabacteria.id.1589	Simple_mode	6	0.0187877	0.0111328	0.152291	(-0.003~0.0406)
nucleus_accumbens	class.Melainabacteria.id.1589	Weighted_mode	6	0.0181128	0.0116074	0.179404	(-0.0046~0.0409)
nucleus_accumbens	family.Bifidobacteriaceae.id.433	MR_Egger	6	-0.0184369	0.0226319	0.460997	(-0.0628~0.0259)
nucleus_accumbens	family.Bifidobacteriaceae.id.433	Weighted_median	6	0.0101108	0.00497856	0.0422685	(4e-04~0.0199)
nucleus_accumbens	family.Bifidobacteriaceae.id.433	Inverse_variance_weighted	6	0.00970523	0.00358207	0.00674075	(0.0027~0.0167)
nucleus_accumbens	family.Bifidobacteriaceae.id.433	Simple_mode	6	0.0122407	0.00774616	0.174893	(-0.0029~0.0274)
nucleus_accumbens	family.Bifidobacteriaceae.id.433	Weighted_mode	6	0.00986924	0.00775064	0.258881	(-0.0053~0.0251)
nucleus_accumbens	family.Oxalobacteraceae.id.2966	MR_Egger	6	0.00655139	0.0376591	0.870342	(-0.0673~0.0804)
nucleus_accumbens	family.Oxalobacteraceae.id.2966	Weighted_median	6	0.013407	0.00770585	0.0818848	(-0.0017~0.0285)
nucleus_accumbens	family.Oxalobacteraceae.id.2966	Inverse_variance_weighted	6	0.0125305	0.00605471	0.0384952	(7e-04~0.0244)
nucleus_accumbens	family.Oxalobacteraceae.id.2966	Simple_mode	6	0.0185632	0.0114839	0.166918	(-0.0039~0.0411)
nucleus_accumbens	family.Oxalobacteraceae.id.2966	Weighted_mode	6	0.0194321	0.0118924	0.163187	(-0.0039~0.0427)
nucleus_accumbens	family.unknownfamily.id.1000001214	MR_Egger	6	0.0254441	0.0358969	0.517567	(-0.0449~0.0958)
nucleus_accumbens	family.unknownfamily.id.1000001214	Weighted_median	6	0.0157059	0.00746018	0.0352654	(0.0011~0.0303)
nucleus_accumbens	family.unknownfamily.id.1000001214	Inverse_variance_weighted	6	0.0114652	0.00571861	0.044974	(3e-04~0.0227)
nucleus_accumbens	family.unknownfamily.id.1000001214	Simple_mode	6	0.0183982	0.0110439	0.15661	(-0.0032~0.04)
nucleus_accumbens	family.unknownfamily.id.1000001214	Weighted_mode	6	0.017831	0.0115236	0.182455	(-0.0048~0.0404)
nucleus_accumbens	genus.Anaerostipes.id.1991	MR_Egger	6	0.025919	0.0212373	0.289322	(-0.0157~0.0675)
nucleus_accumbens	genus.Anaerostipes.id.1991	Weighted_median	6	0.0113918	0.00408529	0.00529558	(0.0034~0.0194)
nucleus_accumbens	genus.Anaerostipes.id.1991	Inverse_variance_weighted	6	0.0111468	0.00336804	0.000934351	(0.0045~0.0177)
nucleus_accumbens	genus.Anaerostipes.id.1991	Simple_mode	6	0.0127288	0.00595035	0.0854079	(0.0011~0.0244)
nucleus_accumbens	genus.Anaerostipes.id.1991	Weighted_mode	6	0.0122872	0.00571644	0.0843032	(0.0011~0.0235)
nucleus_accumbens	genus.Bifidobacterium.id.436	MR_Egger	6	-0.0131075	0.0227376	0.595185	(-0.0577~0.0315)
nucleus_accumbens	genus.Bifidobacterium.id.436	Weighted_median	6	0.0118019	0.00525513	0.0247175	(0.0015~0.0221)
nucleus_accumbens	genus.Bifidobacterium.id.436	Inverse_variance_weighted	6	0.00963765	0.00359832	0.00739808	(0.0026~0.0167)
nucleus_accumbens	genus.Bifidobacterium.id.436	Simple_mode	6	0.0129477	0.00738164	0.139792	(-0.0015~0.0274)
nucleus_accumbens	genus.Bifidobacterium.id.436	Weighted_mode	6	0.0119893	0.00747329	0.169557	(-0.0027~0.0266)
nucleus_accumbens	genus.Coprobacter.id.949	MR_Egger	6	0.0502786	0.0331688	0.204144	(-0.0147~0.1153)
nucleus_accumbens	genus.Coprobacter.id.949	Weighted_median	6	0.0110242	0.00667948	0.0988504	(-0.0021~0.0241)
nucleus_accumbens	genus.Coprobacter.id.949	Inverse_variance_weighted	6	0.0115562	0.00530438	0.0293604	(0.0012~0.022)
nucleus_accumbens	genus.Coprobacter.id.949	Simple_mode	6	0.0119133	0.0111464	0.334018	(-0.0099~0.0338)
nucleus_accumbens	genus.Coprobacter.id.949	Weighted_mode	6	0.0100556	0.0102583	0.371986	(-0.0101~0.0302)
nucleus_accumbens	genus.ErysipelotrichaceaeUCG003.id.11384	MR_Egger	6	0.0060204	0.0225101	0.802344	(-0.0381~0.0501)
nucleus_accumbens	genus.ErysipelotrichaceaeUCG003.id.11384	Weighted_median	6	0.00995646	0.00443165	0.0246611	(0.0013~0.0186)
nucleus_accumbens	genus.ErysipelotrichaceaeUCG003.id.11384	Inverse_variance_weighted	6	0.00871774	0.00358202	0.0149434	(0.0017~0.0157)
nucleus_accumbens	genus.ErysipelotrichaceaeUCG003.id.11384	Simple_mode	6	0.0110495	0.00603128	0.126436	(-8e-04~0.0229)
nucleus_accumbens	genus.ErysipelotrichaceaeUCG003.id.11384	Weighted_mode	6	0.0109689	0.00578822	0.116604	(-4e-04~0.0223)
nucleus_accumbens	genus.Oxalobacter.id.2978	MR_Egger	6	-0.0119117	0.0511345	0.827236	(-0.1121~0.0883)
nucleus_accumbens	genus.Oxalobacter.id.2978	Weighted_median	6	0.00880227	0.00856851	0.304288	(-0.008~0.0256)
nucleus_accumbens	genus.Oxalobacter.id.2978	Inverse_variance_weighted	6	0.0155957	0.0076271	0.0408773	(6e-04~0.0305)
nucleus_accumbens	genus.Oxalobacter.id.2978	Simple_mode	6	0.000293623	0.0159748	0.986046	(-0.031~0.0316)
nucleus_accumbens	genus.Oxalobacter.id.2978	Weighted_mode	6	-0.000358395	0.0167612	0.983768	(-0.0332~0.0325)
nucleus_accumbens	genus.Ruminiclostridium5.id.11355	MR_Egger	6	-0.0184418	0.0207491	0.424329	(-0.0591~0.0222)
nucleus_accumbens	genus.Ruminiclostridium5.id.11355	Weighted_median	6	-0.00741185	0.0041073	0.0711441	(-0.0155~6e-04)
nucleus_accumbens	genus.Ruminiclostridium5.id.11355	Inverse_variance_weighted	6	-0.00653044	0.00330988	0.0484941	(-0.013~0)
nucleus_accumbens	genus.Ruminiclostridium5.id.11355	Simple_mode	6	-0.00796734	0.00611848	0.249612	(-0.02~0.004)
nucleus_accumbens	genus.Ruminiclostridium5.id.11355	Weighted_mode	6	-0.00809609	0.00594486	0.231389	(-0.0197~0.0036)
nucleus_accumbens	genus.RuminococcaceaeUCG014.id.11371	MR_Egger	6	-0.00351653	0.032034	0.917875	(-0.0663~0.0593)
nucleus_accumbens	genus.RuminococcaceaeUCG014.id.11371	Weighted_median	6	0.0107465	0.00492648	0.029156	(0.0011~0.0204)
nucleus_accumbens	genus.RuminococcaceaeUCG014.id.11371	Inverse_variance_weighted	6	0.00968697	0.00466749	0.0379481	(5e-04~0.0188)
nucleus_accumbens	genus.RuminococcaceaeUCG014.id.11371	Simple_mode	6	0.016561	0.00932712	0.135967	(-0.0017~0.0348)
nucleus_accumbens	genus.RuminococcaceaeUCG014.id.11371	Weighted_mode	6	0.0164243	0.00970256	0.151278	(-0.0026~0.0354)
nucleus_accumbens	genus.unknowngenus.id.1000001215	MR_Egger	6	0.0254441	0.0358969	0.517567	(-0.0449~0.0958)
nucleus_accumbens	genus.unknowngenus.id.1000001215	Weighted_median	6	0.0157059	0.00747805	0.0357052	(0.001~0.0304)
nucleus_accumbens	genus.unknowngenus.id.1000001215	Inverse_variance_weighted	6	0.0114652	0.00571861	0.044974	(3e-04~0.0227)
nucleus_accumbens	genus.unknowngenus.id.1000001215	Simple_mode	6	0.0183982	0.0105458	0.141505	(-0.0023~0.0391)
nucleus_accumbens	genus.unknowngenus.id.1000001215	Weighted_mode	6	0.017831	0.0110129	0.16635	(-0.0038~0.0394)
nucleus_accumbens	order.Bifidobacteriales.id.432	MR_Egger	6	-0.0184369	0.0226319	0.460997	(-0.0628~0.0259)
nucleus_accumbens	order.Bifidobacteriales.id.432	Weighted_median	6	0.0101108	0.00489068	0.0387004	(5e-04~0.0197)
nucleus_accumbens	order.Bifidobacteriales.id.432	Inverse_variance_weighted	6	0.00970523	0.00358207	0.00674075	(0.0027~0.0167)
nucleus_accumbens	order.Bifidobacteriales.id.432	Simple_mode	6	0.0122407	0.00772035	0.173708	(-0.0029~0.0274)
nucleus_accumbens	order.Bifidobacteriales.id.432	Weighted_mode	6	0.00986924	0.00730917	0.234832	(-0.0045~0.0242)
nucleus_accumbens	order.Gastranaerophilales.id.1591	MR_Egger	6	0.0254441	0.0358969	0.517567	(-0.0449~0.0958)
nucleus_accumbens	order.Gastranaerophilales.id.1591	Weighted_median	6	0.0157059	0.00742638	0.0344401	(0.0012~0.0303)
nucleus_accumbens	order.Gastranaerophilales.id.1591	Inverse_variance_weighted	6	0.0114652	0.00571861	0.044974	(3e-04~0.0227)
nucleus_accumbens	order.Gastranaerophilales.id.1591	Simple_mode	6	0.0183982	0.0109728	0.154447	(-0.0031~0.0399)
nucleus_accumbens	order.Gastranaerophilales.id.1591	Weighted_mode	6	0.017831	0.0105559	0.15198	(-0.0029~0.0385)
pallidum	family.Christensenellaceae.id.1866	MR_Egger	7	-0.00815176	0.00551419	0.199375	(-0.019~0.0027)
pallidum	family.Christensenellaceae.id.1866	Weighted_median	7	-0.0031054	0.00202838	0.125775	(-0.0071~9e-04)
pallidum	family.Christensenellaceae.id.1866	Inverse_variance_weighted	7	-0.0030562	0.00148714	0.0398699	(-0.006~-1e-04)
pallidum	family.Christensenellaceae.id.1866	Simple_mode	7	-0.00296128	0.00265837	0.307927	(-0.0082~0.0022)
pallidum	family.Christensenellaceae.id.1866	Weighted_mode	7	-0.0030257	0.00274764	0.313013	(-0.0084~0.0024)
pallidum	genus.Howardella.id.2000	MR_Egger	7	-0.00687863	0.0119707	0.590432	(-0.0303~0.0166)
pallidum	genus.Howardella.id.2000	Weighted_median	7	0.00937081	0.00426724	0.0280927	(0.001~0.0177)
pallidum	genus.Howardella.id.2000	Inverse_variance_weighted	7	0.0076338	0.00337113	0.0235455	(0.001~0.0142)
pallidum	genus.Howardella.id.2000	Simple_mode	7	0.0124848	0.00695963	0.122989	(-0.0012~0.0261)
pallidum	genus.Howardella.id.2000	Weighted_mode	7	0.0123849	0.00716751	0.134742	(-0.0017~0.0264)
pallidum	genus.Intestinimonas.id.2062	MR_Egger	7	-0.012038	0.00656208	0.12604	(-0.0249~8e-04)
pallidum	genus.Intestinimonas.id.2062	Weighted_median	7	-0.0038256	0.00224819	0.0888238	(-0.0082~6e-04)
pallidum	genus.Intestinimonas.id.2062	Inverse_variance_weighted	7	-0.00365074	0.00176474	0.0385723	(-0.0071~-2e-04)
pallidum	genus.Intestinimonas.id.2062	Simple_mode	7	-0.00411439	0.00346489	0.279924	(-0.0109~0.0027)
pallidum	genus.Intestinimonas.id.2062	Weighted_mode	7	-0.00445953	0.00329532	0.224723	(-0.0109~0.002)
putamen	class.Betaproteobacteria.id.2867	MR_Egger	12	-0.00519893	0.00348234	0.166315	(-0.012~0.0016)
putamen	class.Betaproteobacteria.id.2867	Weighted_median	12	-0.00216645	0.000881451	0.0139784	(-0.0039~-4e-04)
putamen	class.Betaproteobacteria.id.2867	Inverse_variance_weighted	12	-0.00156374	0.000781965	0.0455259	(-0.0031~0)
putamen	class.Betaproteobacteria.id.2867	Simple_mode	12	-0.00278906	0.00159252	0.107681	(-0.0059~3e-04)
putamen	class.Betaproteobacteria.id.2867	Weighted_mode	12	-0.00269163	0.00151726	0.103708	(-0.0057~3e-04)
putamen	class.Deltaproteobacteria.id.3087	MR_Egger	12	-0.000390449	0.00268494	0.887267	(-0.0057~0.0049)
putamen	class.Deltaproteobacteria.id.3087	Weighted_median	12	-0.00138517	0.000761322	0.0688466	(-0.0029~1e-04)
putamen	class.Deltaproteobacteria.id.3087	Inverse_variance_weighted	12	-0.00126876	0.000596855	0.0335249	(-0.0024~-1e-04)
putamen	class.Deltaproteobacteria.id.3087	Simple_mode	12	-0.00209541	0.00140575	0.164173	(-0.0049~7e-04)
putamen	class.Deltaproteobacteria.id.3087	Weighted_mode	12	-0.00200495	0.00123291	0.132188	(-0.0044~4e-04)
putamen	class.Verrucomicrobiae.id.4029	MR_Egger	12	0.00618274	0.00307525	0.0721162	(2e-04~0.0122)
putamen	class.Verrucomicrobiae.id.4029	Weighted_median	12	0.00154956	0.000996374	0.119897	(-4e-04~0.0035)
putamen	class.Verrucomicrobiae.id.4029	Inverse_variance_weighted	12	0.00155409	0.000689483	0.0241964	(2e-04~0.0029)
putamen	class.Verrucomicrobiae.id.4029	Simple_mode	12	0.00326906	0.00189919	0.113164	(-5e-04~0.007)
putamen	class.Verrucomicrobiae.id.4029	Weighted_mode	12	0.00332708	0.00176516	0.0861259	(-1e-04~0.0068)
putamen	family.Actinomycetaceae.id.421	MR_Egger	12	-0.00010926	0.00389048	0.978148	(-0.0077~0.0075)
putamen	family.Actinomycetaceae.id.421	Weighted_median	12	0.00169983	0.00112628	0.131237	(-5e-04~0.0039)
putamen	family.Actinomycetaceae.id.421	Inverse_variance_weighted	12	0.00194279	0.000842996	0.0211877	(3e-04~0.0036)
putamen	family.Actinomycetaceae.id.421	Simple_mode	12	0.00194178	0.0017155	0.281747	(-0.0014~0.0053)
putamen	family.Actinomycetaceae.id.421	Weighted_mode	12	0.00131904	0.00168715	0.450821	(-0.002~0.0046)
putamen	family.Desulfovibrionaceae.id.3169	MR_Egger	12	-8.35361e-05	0.00268742	0.975814	(-0.0054~0.0052)
putamen	family.Desulfovibrionaceae.id.3169	Weighted_median	12	-0.00125762	0.000791695	0.112171	(-0.0028~3e-04)
putamen	family.Desulfovibrionaceae.id.3169	Inverse_variance_weighted	12	-0.00125161	0.000597375	0.0361542	(-0.0024~-1e-04)
putamen	family.Desulfovibrionaceae.id.3169	Simple_mode	12	-0.00212856	0.00128405	0.125593	(-0.0046~4e-04)
putamen	family.Desulfovibrionaceae.id.3169	Weighted_mode	12	-0.00200816	0.00130561	0.152279	(-0.0046~6e-04)
putamen	family.Peptostreptococcaceae.id.2042	MR_Egger	12	0.00045373	0.00305237	0.884786	(-0.0055~0.0064)
putamen	family.Peptostreptococcaceae.id.2042	Weighted_median	12	0.00146623	0.000874663	0.093672	(-2e-04~0.0032)
putamen	family.Peptostreptococcaceae.id.2042	Inverse_variance_weighted	12	0.00141233	0.00065053	0.0299273	(1e-04~0.0027)
putamen	family.Peptostreptococcaceae.id.2042	Simple_mode	12	0.00119301	0.00151419	0.447409	(-0.0018~0.0042)
putamen	family.Peptostreptococcaceae.id.2042	Weighted_mode	12	0.00136544	0.00155986	0.400091	(-0.0017~0.0044)
putamen	family.Verrucomicrobiaceae.id.4036	MR_Egger	12	0.00621112	0.00307525	0.0710141	(2e-04~0.0122)
putamen	family.Verrucomicrobiaceae.id.4036	Weighted_median	12	0.00156925	0.000980757	0.109591	(-4e-04~0.0035)
putamen	family.Verrucomicrobiaceae.id.4036	Inverse_variance_weighted	12	0.00155817	0.000689924	0.0239171	(2e-04~0.0029)
putamen	family.Verrucomicrobiaceae.id.4036	Simple_mode	12	0.00324846	0.00184093	0.105346	(-4e-04~0.0069)
putamen	family.Verrucomicrobiaceae.id.4036	Weighted_mode	12	0.00333552	0.00177082	0.0863104	(-1e-04~0.0068)
putamen	genus..Eubacteriumcoprostanoligenesgroup.id.11375	MR_Egger	12	0.000260274	0.00280639	0.927939	(-0.0052~0.0058)
putamen	genus..Eubacteriumcoprostanoligenesgroup.id.11375	Weighted_median	12	0.00102342	0.000818306	0.211058	(-6e-04~0.0026)
putamen	genus..Eubacteriumcoprostanoligenesgroup.id.11375	Inverse_variance_weighted	12	0.00160986	0.000602251	0.00751612	(4e-04~0.0028)
putamen	genus..Eubacteriumcoprostanoligenesgroup.id.11375	Simple_mode	12	0.000810644	0.00138736	0.570804	(-0.0019~0.0035)
putamen	genus..Eubacteriumcoprostanoligenesgroup.id.11375	Weighted_mode	12	0.000574168	0.00140025	0.689645	(-0.0022~0.0033)
putamen	genus..Eubacteriumoxidoreducensgroup.id.11339	MR_Egger	12	0.00295118	0.00445868	0.522998	(-0.0058~0.0117)
putamen	genus..Eubacteriumoxidoreducensgroup.id.11339	Weighted_median	12	-0.00253746	0.00149499	0.0896386	(-0.0055~4e-04)
putamen	genus..Eubacteriumoxidoreducensgroup.id.11339	Inverse_variance_weighted	12	-0.00259701	0.000996267	0.00914089	(-0.0045~-6e-04)
putamen	genus..Eubacteriumoxidoreducensgroup.id.11339	Simple_mode	12	-0.00290042	0.00260976	0.290108	(-0.008~0.0022)
putamen	genus..Eubacteriumoxidoreducensgroup.id.11339	Weighted_mode	12	-0.00281732	0.00244986	0.274534	(-0.0076~0.002)
putamen	genus.Actinomyces.id.423	MR_Egger	12	0.00288577	0.00395082	0.481893	(-0.0049~0.0106)
putamen	genus.Actinomyces.id.423	Weighted_median	12	0.0016756	0.00117419	0.15357	(-6e-04~0.004)
putamen	genus.Actinomyces.id.423	Inverse_variance_weighted	12	0.00190731	0.000856461	0.0259496	(2e-04~0.0036)
putamen	genus.Actinomyces.id.423	Simple_mode	12	0.00237248	0.00188503	0.234235	(-0.0013~0.0061)
putamen	genus.Actinomyces.id.423	Weighted_mode	12	0.00222904	0.00176774	0.233414	(-0.0012~0.0057)
putamen	genus.Adlercreutzia.id.812	MR_Egger	12	0.000575731	0.00373985	0.880715	(-0.0068~0.0079)
putamen	genus.Adlercreutzia.id.812	Weighted_median	12	0.0013613	0.00110985	0.219988	(-8e-04~0.0035)
putamen	genus.Adlercreutzia.id.812	Inverse_variance_weighted	12	0.00178214	0.000814679	0.0287037	(2e-04~0.0034)
putamen	genus.Adlercreutzia.id.812	Simple_mode	12	0.0035986	0.00193514	0.0898733	(-2e-04~0.0074)
putamen	genus.Adlercreutzia.id.812	Weighted_mode	12	0.000160802	0.0018518	0.932363	(-0.0035~0.0038)
putamen	genus.Akkermansia.id.4037	MR_Egger	12	0.0061299	0.00307541	0.0742244	(1e-04~0.0122)
putamen	genus.Akkermansia.id.4037	Weighted_median	12	0.00158367	0.000967306	0.101589	(-3e-04~0.0035)
putamen	genus.Akkermansia.id.4037	Inverse_variance_weighted	12	0.00155803	0.000687377	0.023413	(2e-04~0.0029)
putamen	genus.Akkermansia.id.4037	Simple_mode	12	0.00328791	0.00187021	0.106494	(-4e-04~0.007)
putamen	genus.Akkermansia.id.4037	Weighted_mode	12	0.00334563	0.00171337	0.0767687	(0~0.0067)
putamen	genus.Barnesiella.id.944	MR_Egger	12	-0.000852216	0.00279988	0.767081	(-0.0063~0.0046)
putamen	genus.Barnesiella.id.944	Weighted_median	12	-0.00133379	0.000822939	0.10507	(-0.0029~3e-04)
putamen	genus.Barnesiella.id.944	Inverse_variance_weighted	12	-0.00135974	0.000618033	0.027799	(-0.0026~-1e-04)
putamen	genus.Barnesiella.id.944	Simple_mode	12	-0.00156665	0.00123943	0.232353	(-0.004~9e-04)
putamen	genus.Barnesiella.id.944	Weighted_mode	12	-0.00150616	0.00125124	0.253957	(-0.004~9e-04)
putamen	genus.Bilophila.id.3170	MR_Egger	12	-0.00212254	0.00291798	0.483661	(-0.0078~0.0036)
putamen	genus.Bilophila.id.3170	Weighted_median	12	-0.00129711	0.000877504	0.139358	(-0.003~4e-04)
putamen	genus.Bilophila.id.3170	Inverse_variance_weighted	12	-0.0012857	0.000647771	0.047166	(-0.0026~0)
putamen	genus.Bilophila.id.3170	Simple_mode	12	-0.00212025	0.00143623	0.167918	(-0.0049~7e-04)
putamen	genus.Bilophila.id.3170	Weighted_mode	12	-0.00218433	0.00149355	0.171577	(-0.0051~7e-04)
putamen	genus.Desulfovibrio.id.3173	MR_Egger	12	-0.000149964	0.00347367	0.966415	(-0.007~0.0067)
putamen	genus.Desulfovibrio.id.3173	Weighted_median	12	-0.00106124	0.00103105	0.303348	(-0.0031~0.001)
putamen	genus.Desulfovibrio.id.3173	Inverse_variance_weighted	12	-0.00154985	0.000767005	0.0433157	(-0.0031~0)
putamen	genus.Desulfovibrio.id.3173	Simple_mode	12	-0.00098412	0.00177805	0.591004	(-0.0045~0.0025)
putamen	genus.Desulfovibrio.id.3173	Weighted_mode	12	-0.000885891	0.00158793	0.588094	(-0.004~0.0022)
putamen	genus.LachnospiraceaeUCG004.id.11324	MR_Egger	12	-0.00343837	0.00272054	0.234949	(-0.0088~0.0019)
putamen	genus.LachnospiraceaeUCG004.id.11324	Weighted_median	12	-0.00140674	0.000791984	0.0756956	(-0.003~1e-04)
putamen	genus.LachnospiraceaeUCG004.id.11324	Inverse_variance_weighted	12	-0.00146484	0.000609819	0.0163019	(-0.0027~-3e-04)
putamen	genus.LachnospiraceaeUCG004.id.11324	Simple_mode	12	-0.00132209	0.00136336	0.35302	(-0.004~0.0014)
putamen	genus.LachnospiraceaeUCG004.id.11324	Weighted_mode	12	-0.00132209	0.00122226	0.30254	(-0.0037~0.0011)
putamen	genus.Romboutsia.id.11347	MR_Egger	12	0.00380657	0.00278058	0.200966	(-0.0016~0.0093)
putamen	genus.Romboutsia.id.11347	Weighted_median	12	0.00156886	0.000828772	0.0583586	(-1e-04~0.0032)
putamen	genus.Romboutsia.id.11347	Inverse_variance_weighted	12	0.00132539	0.000617619	0.031876	(1e-04~0.0025)
putamen	genus.Romboutsia.id.11347	Simple_mode	12	0.00167363	0.00143401	0.267848	(-0.0011~0.0045)
putamen	genus.Romboutsia.id.11347	Weighted_mode	12	0.00167363	0.0014746	0.280512	(-0.0012~0.0046)
putamen	order.Actinomycetales.id.420	MR_Egger	12	-8.93174e-06	0.00389025	0.998213	(-0.0076~0.0076)
putamen	order.Actinomycetales.id.420	Weighted_median	12	0.00170861	0.00113392	0.131858	(-5e-04~0.0039)
putamen	order.Actinomycetales.id.420	Inverse_variance_weighted	12	0.00195464	0.000842941	0.0204039	(3e-04~0.0036)
putamen	order.Actinomycetales.id.420	Simple_mode	12	0.00199606	0.0017379	0.275105	(-0.0014~0.0054)
putamen	order.Actinomycetales.id.420	Weighted_mode	12	0.00123775	0.00179199	0.504061	(-0.0023~0.0048)
putamen	order.Desulfovibrionales.id.3156	MR_Egger	12	-6.59807e-05	0.00268724	0.980894	(-0.0053~0.0052)
putamen	order.Desulfovibrionales.id.3156	Weighted_median	12	-0.00126964	0.000779255	0.103249	(-0.0028~3e-04)
putamen	order.Desulfovibrionales.id.3156	Inverse_variance_weighted	12	-0.00125092	0.000597336	0.0362451	(-0.0024~-1e-04)
putamen	order.Desulfovibrionales.id.3156	Simple_mode	12	-0.00215706	0.00148658	0.174689	(-0.0051~8e-04)
putamen	order.Desulfovibrionales.id.3156	Weighted_mode	12	-0.00201821	0.00139833	0.176804	(-0.0048~7e-04)
putamen	order.Verrucomicrobiales.id.4030	MR_Egger	12	0.00618274	0.00307525	0.0721162	(2e-04~0.0122)
putamen	order.Verrucomicrobiales.id.4030	Weighted_median	12	0.00154956	0.000916523	0.0908943	(-2e-04~0.0033)
putamen	order.Verrucomicrobiales.id.4030	Inverse_variance_weighted	12	0.00155409	0.000689483	0.0241964	(2e-04~0.0029)
putamen	order.Verrucomicrobiales.id.4030	Simple_mode	12	0.00326906	0.00180816	0.0980063	(-3e-04~0.0068)
putamen	order.Verrucomicrobiales.id.4030	Weighted_mode	12	0.00332708	0.00181141	0.0933956	(-2e-04~0.0069)
putamen	phylum.Verrucomicrobia.id.3982	MR_Egger	12	0.00424243	0.00300195	0.187952	(-0.0016~0.0101)
putamen	phylum.Verrucomicrobia.id.3982	Weighted_median	12	0.00141799	0.00092164	0.123914	(-4e-04~0.0032)
putamen	phylum.Verrucomicrobia.id.3982	Inverse_variance_weighted	12	0.00161159	0.00066186	0.0148943	(3e-04~0.0029)
putamen	phylum.Verrucomicrobia.id.3982	Simple_mode	12	0.0005977	0.00162841	0.720548	(-0.0026~0.0038)
putamen	phylum.Verrucomicrobia.id.3982	Weighted_mode	12	0.000569918	0.00160019	0.72846	(-0.0026~0.0037)
surface_area	family.FamilyXI.id.1936	MR_Egger	4	0.002548	0.00393229	0.583458	(-0.0052~0.0103)
surface_area	family.FamilyXI.id.1936	Weighted_median	4	0.000742292	0.000413989	0.0729695	(-1e-04~0.0016)
surface_area	family.FamilyXI.id.1936	Inverse_variance_weighted	4	0.000720991	0.000349307	0.0390118	(0~0.0014)
surface_area	family.FamilyXI.id.1936	Simple_mode	4	0.000779678	0.000624728	0.300557	(-4e-04~0.002)
surface_area	family.FamilyXI.id.1936	Weighted_mode	4	0.000848768	0.000541814	0.215207	(-2e-04~0.0019)
surface_area	genus.ErysipelotrichaceaeUCG003.id.11384	MR_Egger	4	-0.000803119	0.00186471	0.708665	(-0.0045~0.0029)
surface_area	genus.ErysipelotrichaceaeUCG003.id.11384	Weighted_median	4	-0.000288209	0.000207072	0.163975	(-7e-04~1e-04)
surface_area	genus.ErysipelotrichaceaeUCG003.id.11384	Inverse_variance_weighted	4	-0.000328171	0.000163412	0.0446181	(-6e-04~0)
surface_area	genus.ErysipelotrichaceaeUCG003.id.11384	Simple_mode	4	-0.000286472	0.000249501	0.334148	(-8e-04~2e-04)
surface_area	genus.ErysipelotrichaceaeUCG003.id.11384	Weighted_mode	4	-0.000263178	0.000245508	0.362299	(-7e-04~2e-04)
surface_area	genus.LachnospiraceaeUCG008.id.11328	MR_Egger	4	0.00209185	0.00271072	0.521001	(-0.0032~0.0074)
surface_area	genus.LachnospiraceaeUCG008.id.11328	Weighted_median	4	-0.000369939	0.0002907	0.203167	(-9e-04~2e-04)
surface_area	genus.LachnospiraceaeUCG008.id.11328	Inverse_variance_weighted	4	-0.000467409	0.000237602	0.0491606	(-9e-04~0)
surface_area	genus.LachnospiraceaeUCG008.id.11328	Simple_mode	4	-0.00033144	0.000336593	0.397382	(-0.001~3e-04)
surface_area	genus.LachnospiraceaeUCG008.id.11328	Weighted_mode	4	-0.000333691	0.000360436	0.422835	(-0.001~4e-04)
surface_area	genus.LachnospiraceaeUCG010.id.11330	MR_Egger	4	3.19949e-05	0.00204705	0.988949	(-0.004~0.004)
surface_area	genus.LachnospiraceaeUCG010.id.11330	Weighted_median	4	-0.000619091	0.000221378	0.0051654	(-0.0011~-2e-04)
surface_area	genus.LachnospiraceaeUCG010.id.11330	Inverse_variance_weighted	4	-0.000641146	0.000173232	0.000214678	(-0.001~-3e-04)
surface_area	genus.LachnospiraceaeUCG010.id.11330	Simple_mode	4	-0.000794187	0.000348256	0.106889	(-0.0015~-1e-04)
surface_area	genus.LachnospiraceaeUCG010.id.11330	Weighted_mode	4	-0.000424264	0.000335968	0.295886	(-0.0011~2e-04)
thalamus	family.Bacteroidaceae.id.917	MR_Egger	8	-0.00176753	0.00223535	0.459214	(-0.0061~0.0026)
thalamus	family.Bacteroidaceae.id.917	Weighted_median	8	0.00166167	0.000833288	0.04614	(0~0.0033)
thalamus	family.Bacteroidaceae.id.917	Inverse_variance_weighted	8	0.0016187	0.000624297	0.00951864	(4e-04~0.0028)
thalamus	family.Bacteroidaceae.id.917	Simple_mode	8	0.00234532	0.00144936	0.149657	(-5e-04~0.0052)
thalamus	family.Bacteroidaceae.id.917	Weighted_mode	8	0.00201954	0.00130647	0.166071	(-5e-04~0.0046)
thalamus	family.unknownfamily.id.1000006161	MR_Egger	8	-0.00198119	0.00447567	0.673525	(-0.0108~0.0068)
thalamus	family.unknownfamily.id.1000006161	Weighted_median	8	-0.00281668	0.00146814	0.055043	(-0.0057~1e-04)
thalamus	family.unknownfamily.id.1000006161	Inverse_variance_weighted	8	-0.00351819	0.00116156	0.00245481	(-0.0058~-0.0012)
thalamus	family.unknownfamily.id.1000006161	Simple_mode	8	-0.00241102	0.00223772	0.317006	(-0.0068~0.002)
thalamus	family.unknownfamily.id.1000006161	Weighted_mode	8	-0.00236836	0.00221889	0.32123	(-0.0067~0.002)
thalamus	genus..Eubacteriumeligensgroup.id.14372	MR_Egger	8	0.00376069	0.00248656	0.18119	(-0.0011~0.0086)
thalamus	genus..Eubacteriumeligensgroup.id.14372	Weighted_median	8	0.0023364	0.000900308	0.0094559	(6e-04~0.0041)
thalamus	genus..Eubacteriumeligensgroup.id.14372	Inverse_variance_weighted	8	0.00221584	0.000675297	0.00103338	(9e-04~0.0035)
thalamus	genus..Eubacteriumeligensgroup.id.14372	Simple_mode	8	0.0025925	0.00132103	0.090488	(0~0.0052)
thalamus	genus..Eubacteriumeligensgroup.id.14372	Weighted_mode	8	0.00273963	0.00134679	0.0814077	(1e-04~0.0054)
thalamus	genus.Bacteroides.id.918	MR_Egger	8	-0.00176753	0.00223535	0.459214	(-0.0061~0.0026)
thalamus	genus.Bacteroides.id.918	Weighted_median	8	0.00166167	0.000857484	0.0526423	(0~0.0033)
thalamus	genus.Bacteroides.id.918	Inverse_variance_weighted	8	0.0016187	0.000624297	0.00951864	(4e-04~0.0028)
thalamus	genus.Bacteroides.id.918	Simple_mode	8	0.00234532	0.00139286	0.136091	(-4e-04~0.0051)
thalamus	genus.Bacteroides.id.918	Weighted_mode	8	0.00201954	0.00131462	0.168366	(-6e-04~0.0046)
thalamus	genus.Dialister.id.2183	MR_Egger	8	0.0042119	0.00327728	0.246106	(-0.0022~0.0106)
thalamus	genus.Dialister.id.2183	Weighted_median	8	0.00189317	0.00108047	0.0797446	(-2e-04~0.004)
thalamus	genus.Dialister.id.2183	Inverse_variance_weighted	8	0.00183443	0.000857766	0.0324672	(2e-04~0.0035)
thalamus	genus.Dialister.id.2183	Simple_mode	8	-0.000503529	0.00200633	0.809044	(-0.0044~0.0034)
thalamus	genus.Dialister.id.2183	Weighted_mode	8	0.0033548	0.00187577	0.116836	(-3e-04~0.007)
thalamus	genus.ErysipelotrichaceaeUCG003.id.11384	MR_Egger	8	0.00518641	0.00249	0.0824041	(3e-04~0.0101)
thalamus	genus.ErysipelotrichaceaeUCG003.id.11384	Weighted_median	8	0.00137437	0.000946441	0.146462	(-5e-04~0.0032)
thalamus	genus.ErysipelotrichaceaeUCG003.id.11384	Inverse_variance_weighted	8	0.0015496	0.000673029	0.021311	(2e-04~0.0029)
thalamus	genus.ErysipelotrichaceaeUCG003.id.11384	Simple_mode	8	0.000493173	0.00155681	0.760646	(-0.0026~0.0035)
thalamus	genus.ErysipelotrichaceaeUCG003.id.11384	Weighted_mode	8	0.000628005	0.00154476	0.696488	(-0.0024~0.0037)
thalamus	genus.Flavonifractor.id.2059	MR_Egger	8	0.00520539	0.00293051	0.126025	(-5e-04~0.0109)
thalamus	genus.Flavonifractor.id.2059	Weighted_median	8	0.00205625	0.00106826	0.0542473	(0~0.0042)
thalamus	genus.Flavonifractor.id.2059	Inverse_variance_weighted	8	0.00189392	0.000791642	0.016739	(3e-04~0.0034)
thalamus	genus.Flavonifractor.id.2059	Simple_mode	8	0.00182077	0.00145929	0.252257	(-0.001~0.0047)
thalamus	genus.Flavonifractor.id.2059	Weighted_mode	8	0.00191452	0.00147468	0.235332	(-0.001~0.0048)
thalamus	genus.Parasutterella.id.2892	MR_Egger	8	0.00793012	0.00290192	0.034063	(0.0022~0.0136)
thalamus	genus.Parasutterella.id.2892	Weighted_median	8	0.00116629	0.00104874	0.266102	(-9e-04~0.0032)
thalamus	genus.Parasutterella.id.2892	Inverse_variance_weighted	8	0.00176591	0.000773524	0.022434	(2e-04~0.0033)
thalamus	genus.Parasutterella.id.2892	Simple_mode	8	0.000891656	0.00168813	0.613691	(-0.0024~0.0042)
thalamus	genus.Parasutterella.id.2892	Weighted_mode	8	0.000913423	0.00164722	0.596483	(-0.0023~0.0041)
thalamus	genus.RuminococcaceaeUCG013.id.11370	MR_Egger	8	-1.19725e-05	0.00237825	0.996147	(-0.0047~0.0046)
thalamus	genus.RuminococcaceaeUCG013.id.11370	Weighted_median	8	0.00109071	0.0008642	0.206913	(-6e-04~0.0028)
thalamus	genus.RuminococcaceaeUCG013.id.11370	Inverse_variance_weighted	8	0.00137979	0.000635632	0.0299504	(1e-04~0.0026)
thalamus	genus.RuminococcaceaeUCG013.id.11370	Simple_mode	8	0.000377257	0.00146213	0.803813	(-0.0025~0.0032)
thalamus	genus.RuminococcaceaeUCG013.id.11370	Weighted_mode	8	0.000461601	0.00130213	0.733405	(-0.0021~0.003)
thalamus	genus.unknowngenus.id.1000006162	MR_Egger	8	-0.00198119	0.00447567	0.673525	(-0.0108~0.0068)
thalamus	genus.unknowngenus.id.1000006162	Weighted_median	8	-0.00281668	0.00156764	0.0723734	(-0.0059~3e-04)
thalamus	genus.unknowngenus.id.1000006162	Inverse_variance_weighted	8	-0.00351819	0.00116156	0.00245481	(-0.0058~-0.0012)
thalamus	genus.unknowngenus.id.1000006162	Simple_mode	8	-0.00241102	0.00211484	0.291768	(-0.0066~0.0017)
thalamus	genus.unknowngenus.id.1000006162	Weighted_mode	8	-0.00236836	0.00208076	0.292481	(-0.0064~0.0017)
thalamus	order.NB1n.id.3953	MR_Egger	8	-0.00198119	0.00447567	0.673525	(-0.0108~0.0068)
thalamus	order.NB1n.id.3953	Weighted_median	8	-0.00281668	0.00153901	0.0672215	(-0.0058~2e-04)
thalamus	order.NB1n.id.3953	Inverse_variance_weighted	8	-0.00351819	0.00116156	0.00245481	(-0.0058~-0.0012)
thalamus	order.NB1n.id.3953	Simple_mode	8	-0.00241102	0.00226386	0.322225	(-0.0068~0.002)
thalamus	order.NB1n.id.3953	Weighted_mode	8	-0.00236836	0.00215236	0.307571	(-0.0066~0.0019)
total_brain	genus..Eubacteriumnodatumgroup.id.11297	MR_Egger	10	0.000278468	0.000172476	0.145075	(-1e-04~6e-04)
total_brain	genus..Eubacteriumnodatumgroup.id.11297	Weighted_median	10	7.9005e-05	3.95348e-05	0.0456772	(0~2e-04)
total_brain	genus..Eubacteriumnodatumgroup.id.11297	Inverse_variance_weighted	10	9.61429e-05	2.91289e-05	0.000964788	(0~2e-04)
total_brain	genus..Eubacteriumnodatumgroup.id.11297	Simple_mode	10	6.42907e-05	6.03886e-05	0.314777	(-1e-04~2e-04)
total_brain	genus..Eubacteriumnodatumgroup.id.11297	Weighted_mode	10	6.72982e-05	6.66506e-05	0.339006	(-1e-04~2e-04)
total_brain	genus.Coprococcus2.id.11302	MR_Egger	10	5.5679e-05	9.3136e-05	0.566491	(-1e-04~2e-04)
total_brain	genus.Coprococcus2.id.11302	Weighted_median	10	4.98721e-05	2.03329e-05	0.0141756	(0~1e-04)
total_brain	genus.Coprococcus2.id.11302	Inverse_variance_weighted	10	4.56953e-05	1.57247e-05	0.00366124	(0~1e-04)
total_brain	genus.Coprococcus2.id.11302	Simple_mode	10	5.03903e-05	3.49633e-05	0.183391	(0~1e-04)
total_brain	genus.Coprococcus2.id.11302	Weighted_mode	10	5.00224e-05	2.9324e-05	0.122223	(0~1e-04)
total_brain	genus.Ruminococcus1.id.11373	MR_Egger	10	-9.13675e-06	7.7315e-05	0.908842	(-2e-04~1e-04)
total_brain	genus.Ruminococcus1.id.11373	Weighted_median	10	1.16419e-05	1.80045e-05	0.517884	(0~0)
total_brain	genus.Ruminococcus1.id.11373	Inverse_variance_weighted	10	2.70764e-05	1.30601e-05	0.0381518	(0~1e-04)
total_brain	genus.Ruminococcus1.id.11373	Simple_mode	10	9.2809e-06	2.89296e-05	0.755679	(0~1e-04)
total_brain	genus.Ruminococcus1.id.11373	Weighted_mode	10	7.63299e-06	2.69271e-05	0.78323	(0~1e-04)

## Sheet: Table S7
Table S7. The causal effect of age-dependent linear change rate of brain structure across the lifespan on gut microbiota
Exposure	Outcome	Method	No. of SNPs	Beta	Se	P value	95% CI
linear_change_rate_amygdala	class.Mollicutes.id.3920	MR_Egger	6	-0.325259	0.172637	0.132658	(-0.6636~0.0131)
linear_change_rate_amygdala	class.Mollicutes.id.3920	MR_Egger	6	-0.325259	0.172637	0.132658	(-0.6636~0.0131)
linear_change_rate_amygdala	class.Mollicutes.id.3920	Weighted_median	6	-0.12477	0.052558	0.0175986	(-0.2278~-0.0218)
linear_change_rate_amygdala	class.Mollicutes.id.3920	Weighted_median	6	-0.12477	0.052558	0.0175986	(-0.2278~-0.0218)
linear_change_rate_amygdala	class.Mollicutes.id.3920	Inverse_variance_weighted	6	-0.108549	0.0391567	0.00556828	(-0.1853~-0.0318)
linear_change_rate_amygdala	class.Mollicutes.id.3920	Inverse_variance_weighted	6	-0.108549	0.0391567	0.00556828	(-0.1853~-0.0318)
linear_change_rate_amygdala	class.Mollicutes.id.3920	Simple_mode	6	-0.165795	0.0832495	0.103046	(-0.329~-0.0026)
linear_change_rate_amygdala	class.Mollicutes.id.3920	Simple_mode	6	-0.165795	0.0832495	0.103046	(-0.329~-0.0026)
linear_change_rate_amygdala	class.Mollicutes.id.3920	Weighted_mode	6	-0.162382	0.0887379	0.126783	(-0.3363~0.0115)
linear_change_rate_amygdala	class.Mollicutes.id.3920	Weighted_mode	6	-0.162382	0.0887379	0.126783	(-0.3363~0.0115)
linear_change_rate_amygdala	family.unknownfamily.id.1000005471	MR_Egger	6	-0.315895	0.181322	0.156439	(-0.6713~0.0395)
linear_change_rate_amygdala	family.unknownfamily.id.1000005471	MR_Egger	6	-0.315895	0.181322	0.156439	(-0.6713~0.0395)
linear_change_rate_amygdala	family.unknownfamily.id.1000005471	Weighted_median	6	-0.0674695	0.0539388	0.210988	(-0.1732~0.0383)
linear_change_rate_amygdala	family.unknownfamily.id.1000005471	Weighted_median	6	-0.0674695	0.0539388	0.210988	(-0.1732~0.0383)
linear_change_rate_amygdala	family.unknownfamily.id.1000005471	Inverse_variance_weighted	6	-0.0922286	0.0397033	0.0201821	(-0.17~-0.0144)
linear_change_rate_amygdala	family.unknownfamily.id.1000005471	Inverse_variance_weighted	6	-0.0922286	0.0397033	0.0201821	(-0.17~-0.0144)
linear_change_rate_amygdala	family.unknownfamily.id.1000005471	Simple_mode	6	-0.0312566	0.0831773	0.722494	(-0.1943~0.1318)
linear_change_rate_amygdala	family.unknownfamily.id.1000005471	Simple_mode	6	-0.0312566	0.0831773	0.722494	(-0.1943~0.1318)
linear_change_rate_amygdala	family.unknownfamily.id.1000005471	Weighted_mode	6	-0.0234566	0.079179	0.778951	(-0.1786~0.1317)
linear_change_rate_amygdala	family.unknownfamily.id.1000005471	Weighted_mode	6	-0.0234566	0.079179	0.778951	(-0.1786~0.1317)
linear_change_rate_amygdala	class.Mollicutes.id.3920	MR_Egger	6	-0.325259	0.172637	0.132658	(-0.6636~0.0131)
linear_change_rate_amygdala	class.Mollicutes.id.3920	MR_Egger	6	-0.325259	0.172637	0.132658	(-0.6636~0.0131)
linear_change_rate_amygdala	class.Mollicutes.id.3920	Weighted_median	6	-0.12477	0.053177	0.0189596	(-0.229~-0.0205)
linear_change_rate_amygdala	class.Mollicutes.id.3920	Weighted_median	6	-0.12477	0.053177	0.0189596	(-0.229~-0.0205)
linear_change_rate_amygdala	class.Mollicutes.id.3920	Inverse_variance_weighted	6	-0.108549	0.0391567	0.00556828	(-0.1853~-0.0318)
linear_change_rate_amygdala	class.Mollicutes.id.3920	Inverse_variance_weighted	6	-0.108549	0.0391567	0.00556828	(-0.1853~-0.0318)
linear_change_rate_amygdala	class.Mollicutes.id.3920	Simple_mode	6	-0.165795	0.0845904	0.107291	(-0.3316~0)
linear_change_rate_amygdala	class.Mollicutes.id.3920	Simple_mode	6	-0.165795	0.0845904	0.107291	(-0.3316~0)
linear_change_rate_amygdala	class.Mollicutes.id.3920	Weighted_mode	6	-0.162382	0.0787191	0.0940966	(-0.3167~-0.0081)
linear_change_rate_amygdala	class.Mollicutes.id.3920	Weighted_mode	6	-0.162382	0.0787191	0.0940966	(-0.3167~-0.0081)
linear_change_rate_amygdala	family.unknownfamily.id.1000005471	MR_Egger	6	-0.315895	0.181322	0.156439	(-0.6713~0.0395)
linear_change_rate_amygdala	family.unknownfamily.id.1000005471	MR_Egger	6	-0.315895	0.181322	0.156439	(-0.6713~0.0395)
linear_change_rate_amygdala	family.unknownfamily.id.1000005471	Weighted_median	6	-0.0674695	0.0525702	0.199345	(-0.1705~0.0356)
linear_change_rate_amygdala	family.unknownfamily.id.1000005471	Weighted_median	6	-0.0674695	0.0525702	0.199345	(-0.1705~0.0356)
linear_change_rate_amygdala	family.unknownfamily.id.1000005471	Inverse_variance_weighted	6	-0.0922286	0.0397033	0.0201821	(-0.17~-0.0144)
linear_change_rate_amygdala	family.unknownfamily.id.1000005471	Inverse_variance_weighted	6	-0.0922286	0.0397033	0.0201821	(-0.17~-0.0144)
linear_change_rate_amygdala	family.unknownfamily.id.1000005471	Simple_mode	6	-0.0312566	0.0861209	0.731489	(-0.2001~0.1375)
linear_change_rate_amygdala	family.unknownfamily.id.1000005471	Simple_mode	6	-0.0312566	0.0861209	0.731489	(-0.2001~0.1375)
linear_change_rate_amygdala	family.unknownfamily.id.1000005471	Weighted_mode	6	-0.0234566	0.080424	0.782258	(-0.1811~0.1342)
linear_change_rate_amygdala	family.unknownfamily.id.1000005471	Weighted_mode	6	-0.0234566	0.080424	0.782258	(-0.1811~0.1342)
linear_change_rate_amygdala	genus..Eubacteriumcoprostanoligenesgroup.id.11375	MR_Egger	6	-0.228164	0.139178	0.17648	(-0.501~0.0446)
linear_change_rate_amygdala	genus..Eubacteriumcoprostanoligenesgroup.id.11375	Weighted_median	6	-0.0889277	0.0383465	0.0203918	(-0.1641~-0.0138)
linear_change_rate_amygdala	genus..Eubacteriumcoprostanoligenesgroup.id.11375	Inverse_variance_weighted	6	-0.0828454	0.0306245	0.00682633	(-0.1429~-0.0228)
linear_change_rate_amygdala	genus..Eubacteriumcoprostanoligenesgroup.id.11375	Simple_mode	6	-0.0890562	0.0603539	0.200082	(-0.2073~0.0292)
linear_change_rate_amygdala	genus..Eubacteriumcoprostanoligenesgroup.id.11375	Weighted_mode	6	-0.086987	0.0595127	0.203683	(-0.2036~0.0297)
linear_change_rate_amygdala	genus.LachnospiraceaeFCS020group.id.11314	MR_Egger	6	0.0623191	0.155349	0.708812	(-0.2422~0.3668)
linear_change_rate_amygdala	genus.LachnospiraceaeFCS020group.id.11314	Weighted_median	6	-0.0645638	0.0437503	0.140015	(-0.1503~0.0212)
linear_change_rate_amygdala	genus.LachnospiraceaeFCS020group.id.11314	Inverse_variance_weighted	6	-0.0759801	0.0341892	0.0262603	(-0.143~-0.009)
linear_change_rate_amygdala	genus.LachnospiraceaeFCS020group.id.11314	Simple_mode	6	-0.0506433	0.0618948	0.450453	(-0.172~0.0707)
linear_change_rate_amygdala	genus.LachnospiraceaeFCS020group.id.11314	Weighted_mode	6	-0.0537475	0.0604776	0.41486	(-0.1723~0.0648)
linear_change_rate_amygdala	genus.Oxalobacter.id.2978	MR_Egger	6	-0.552665	0.269187	0.109306	(-1.0803~-0.0251)
linear_change_rate_amygdala	genus.Oxalobacter.id.2978	Weighted_median	6	-0.140634	0.078019	0.071458	(-0.2936~0.0123)
linear_change_rate_amygdala	genus.Oxalobacter.id.2978	Inverse_variance_weighted	6	-0.140371	0.0658232	0.0329625	(-0.2694~-0.0114)
linear_change_rate_amygdala	genus.Oxalobacter.id.2978	Simple_mode	6	-0.151017	0.12543	0.282477	(-0.3969~0.0948)
linear_change_rate_amygdala	genus.Oxalobacter.id.2978	Weighted_mode	6	-0.135982	0.121568	0.314164	(-0.3743~0.1023)
linear_change_rate_amygdala	genus.Sellimonas.id.14369	MR_Egger	6	-0.347182	0.436632	0.47105	(-1.203~0.5086)
linear_change_rate_amygdala	genus.Sellimonas.id.14369	Weighted_median	6	-0.276722	0.0931986	0.00298611	(-0.4594~-0.0941)
linear_change_rate_amygdala	genus.Sellimonas.id.14369	Inverse_variance_weighted	6	-0.18777	0.0878206	0.0325082	(-0.3599~-0.0156)
linear_change_rate_amygdala	genus.Sellimonas.id.14369	Simple_mode	6	-0.286909	0.15275	0.119138	(-0.5863~0.0125)
linear_change_rate_amygdala	genus.Sellimonas.id.14369	Weighted_mode	6	-0.286909	0.144686	0.104181	(-0.5705~-0.0033)
linear_change_rate_amygdala	genus.unknowngenus.id.1000005472	MR_Egger	6	-0.315895	0.181322	0.156439	(-0.6713~0.0395)
linear_change_rate_amygdala	genus.unknowngenus.id.1000005472	Weighted_median	6	-0.0674695	0.0527389	0.200787	(-0.1708~0.0359)
linear_change_rate_amygdala	genus.unknowngenus.id.1000005472	Inverse_variance_weighted	6	-0.0922286	0.0397033	0.0201821	(-0.17~-0.0144)
linear_change_rate_amygdala	genus.unknowngenus.id.1000005472	Simple_mode	6	-0.0312566	0.0843442	0.726129	(-0.1966~0.1341)
linear_change_rate_amygdala	genus.unknowngenus.id.1000005472	Weighted_mode	6	-0.0234566	0.0796208	0.780136	(-0.1795~0.1326)
linear_change_rate_amygdala	order.MollicutesRF9.id.11579	MR_Egger	6	-0.315895	0.181322	0.156439	(-0.6713~0.0395)
linear_change_rate_amygdala	order.MollicutesRF9.id.11579	Weighted_median	6	-0.0674695	0.0535377	0.207589	(-0.1724~0.0375)
linear_change_rate_amygdala	order.MollicutesRF9.id.11579	Inverse_variance_weighted	6	-0.0922286	0.0397033	0.0201821	(-0.17~-0.0144)
linear_change_rate_amygdala	order.MollicutesRF9.id.11579	Simple_mode	6	-0.0312566	0.0834503	0.723353	(-0.1948~0.1323)
linear_change_rate_amygdala	order.MollicutesRF9.id.11579	Weighted_mode	6	-0.0234566	0.0758732	0.769671	(-0.1722~0.1253)
linear_change_rate_amygdala	phylum.Tenericutes.id.3919	MR_Egger	6	-0.325259	0.172637	0.132658	(-0.6636~0.0131)
linear_change_rate_amygdala	phylum.Tenericutes.id.3919	Weighted_median	6	-0.12477	0.0536537	0.0200464	(-0.2299~-0.0196)
linear_change_rate_amygdala	phylum.Tenericutes.id.3919	Inverse_variance_weighted	6	-0.108549	0.0391567	0.00556828	(-0.1853~-0.0318)
linear_change_rate_amygdala	phylum.Tenericutes.id.3919	Simple_mode	6	-0.165795	0.0863313	0.112863	(-0.335~0.0034)
linear_change_rate_amygdala	phylum.Tenericutes.id.3919	Weighted_mode	6	-0.162382	0.0856309	0.116414	(-0.3302~0.0055)
linear_change_rate_caudate	class.Negativicutes.id.2164	MR_Egger	6	0.0719998	0.12459	0.594307	(-0.1722~0.3162)
linear_change_rate_caudate	class.Negativicutes.id.2164	Weighted_median	6	0.0597276	0.0337541	0.0768119	(-0.0064~0.1259)
linear_change_rate_caudate	class.Negativicutes.id.2164	Inverse_variance_weighted	6	0.0592406	0.026783	0.0269754	(0.0067~0.1117)
linear_change_rate_caudate	class.Negativicutes.id.2164	Simple_mode	6	0.0623185	0.0473539	0.245271	(-0.0305~0.1551)
linear_change_rate_caudate	class.Negativicutes.id.2164	Weighted_mode	6	0.0623185	0.0534824	0.296493	(-0.0425~0.1671)
linear_change_rate_caudate	family.Enterobacteriaceae.id.3469	MR_Egger	6	0.276926	0.143718	0.126269	(-0.0048~0.5586)
linear_change_rate_caudate	family.Enterobacteriaceae.id.3469	Weighted_median	6	0.0497441	0.0377976	0.188152	(-0.0243~0.1238)
linear_change_rate_caudate	family.Enterobacteriaceae.id.3469	Inverse_variance_weighted	6	0.0608365	0.030937	0.049245	(2e-04~0.1215)
linear_change_rate_caudate	family.Enterobacteriaceae.id.3469	Simple_mode	6	0.0459155	0.0580809	0.465037	(-0.0679~0.1598)
linear_change_rate_caudate	family.Enterobacteriaceae.id.3469	Weighted_mode	6	0.0401307	0.0577229	0.51789	(-0.073~0.1533)
linear_change_rate_caudate	genus.Escherichia.Shigella.id.3504	MR_Egger	6	0.335024	0.152267	0.0926273	(0.0366~0.6335)
linear_change_rate_caudate	genus.Escherichia.Shigella.id.3504	Weighted_median	6	0.0949824	0.0437005	0.0297438	(0.0093~0.1806)
linear_change_rate_caudate	genus.Escherichia.Shigella.id.3504	Inverse_variance_weighted	6	0.0774538	0.0328691	0.0184513	(0.013~0.1419)
linear_change_rate_caudate	genus.Escherichia.Shigella.id.3504	Simple_mode	6	0.114574	0.0679924	0.152784	(-0.0187~0.2478)
linear_change_rate_caudate	genus.Escherichia.Shigella.id.3504	Weighted_mode	6	0.108941	0.07188	0.190059	(-0.0319~0.2498)
linear_change_rate_caudate	genus.RuminococcaceaeUCG009.id.11366	MR_Egger	6	0.140124	0.198631	0.519446	(-0.2492~0.5294)
linear_change_rate_caudate	genus.RuminococcaceaeUCG009.id.11366	Weighted_median	6	-0.0676991	0.0560978	0.227508	(-0.1777~0.0423)
linear_change_rate_caudate	genus.RuminococcaceaeUCG009.id.11366	Inverse_variance_weighted	6	-0.100698	0.0454558	0.0267396	(-0.1898~-0.0116)
linear_change_rate_caudate	genus.RuminococcaceaeUCG009.id.11366	Simple_mode	6	-0.0632714	0.0949858	0.534834	(-0.2494~0.1229)
linear_change_rate_caudate	genus.RuminococcaceaeUCG009.id.11366	Weighted_mode	6	-0.0522256	0.0877942	0.577831	(-0.2243~0.1199)
linear_change_rate_caudate	order.Enterobacteriales.id.3468	MR_Egger	6	0.276926	0.143718	0.126269	(-0.0048~0.5586)
linear_change_rate_caudate	order.Enterobacteriales.id.3468	Weighted_median	6	0.0497441	0.0377354	0.187425	(-0.0242~0.1237)
linear_change_rate_caudate	order.Enterobacteriales.id.3468	Inverse_variance_weighted	6	0.0608365	0.030937	0.049245	(2e-04~0.1215)
linear_change_rate_caudate	order.Enterobacteriales.id.3468	Simple_mode	6	0.0459155	0.056282	0.451707	(-0.0644~0.1562)
linear_change_rate_caudate	order.Enterobacteriales.id.3468	Weighted_mode	6	0.0401307	0.0573584	0.515351	(-0.0723~0.1526)
linear_change_rate_caudate	order.Selenomonadales.id.2165	MR_Egger	6	0.0719998	0.12459	0.594307	(-0.1722~0.3162)
linear_change_rate_caudate	order.Selenomonadales.id.2165	Weighted_median	6	0.0597276	0.0340785	0.0796623	(-0.0071~0.1265)
linear_change_rate_caudate	order.Selenomonadales.id.2165	Inverse_variance_weighted	6	0.0592406	0.026783	0.0269754	(0.0067~0.1117)
linear_change_rate_caudate	order.Selenomonadales.id.2165	Simple_mode	6	0.0623185	0.0499099	0.26708	(-0.0355~0.1601)
linear_change_rate_caudate	order.Selenomonadales.id.2165	Weighted_mode	6	0.0623185	0.049535	0.263919	(-0.0348~0.1594)
linear_change_rate_caudate	phylum.Euryarchaeota.id.55	MR_Egger	6	-0.148466	0.271853	0.614012	(-0.6813~0.3844)
linear_change_rate_caudate	phylum.Euryarchaeota.id.55	Weighted_median	6	-0.142702	0.0758128	0.0597967	(-0.2913~0.0059)
linear_change_rate_caudate	phylum.Euryarchaeota.id.55	Inverse_variance_weighted	6	-0.131902	0.0583703	0.0238371	(-0.2463~-0.0175)
linear_change_rate_caudate	phylum.Euryarchaeota.id.55	Simple_mode	6	-0.150452	0.116379	0.252601	(-0.3786~0.0777)
linear_change_rate_caudate	phylum.Euryarchaeota.id.55	Weighted_mode	6	-0.132674	0.116667	0.306998	(-0.3613~0.096)
linear_change_rate_cerebellum_GM	class.Alphaproteobacteria.id.2379	MR_Egger	8	0.0184769	0.00892175	0.0837718	(0.001~0.036)
linear_change_rate_cerebellum_GM	class.Alphaproteobacteria.id.2379	Weighted_median	8	0.00748857	0.00325754	0.0215141	(0.0011~0.0139)
linear_change_rate_cerebellum_GM	class.Alphaproteobacteria.id.2379	Inverse_variance_weighted	8	0.0064552	0.00274112	0.0185251	(0.0011~0.0118)
linear_change_rate_cerebellum_GM	class.Alphaproteobacteria.id.2379	Simple_mode	8	0.00780715	0.00481515	0.148969	(-0.0016~0.0172)
linear_change_rate_cerebellum_GM	class.Alphaproteobacteria.id.2379	Weighted_mode	8	0.00773659	0.00476016	0.148131	(-0.0016~0.0171)
linear_change_rate_cerebellum_GM	family.Rhodospirillaceae.id.2717	MR_Egger	8	0.0251228	0.00891424	0.0304231	(0.0077~0.0426)
linear_change_rate_cerebellum_GM	family.Rhodospirillaceae.id.2717	Weighted_median	8	0.00754982	0.00345519	0.0288841	(8e-04~0.0143)
linear_change_rate_cerebellum_GM	family.Rhodospirillaceae.id.2717	Inverse_variance_weighted	8	0.00672394	0.00296015	0.0231177	(9e-04~0.0125)
linear_change_rate_cerebellum_GM	family.Rhodospirillaceae.id.2717	Simple_mode	8	0.00847264	0.00564932	0.177358	(-0.0026~0.0195)
linear_change_rate_cerebellum_GM	family.Rhodospirillaceae.id.2717	Weighted_mode	8	0.00847264	0.00543803	0.163185	(-0.0022~0.0191)
linear_change_rate_cerebellum_GM	genus.Intestinimonas.id.2062	MR_Egger	8	0.0090631	0.00763611	0.280134	(-0.0059~0.024)
linear_change_rate_cerebellum_GM	genus.Intestinimonas.id.2062	Weighted_median	8	0.00576329	0.00299476	0.054297	(-1e-04~0.0116)
linear_change_rate_cerebellum_GM	genus.Intestinimonas.id.2062	Inverse_variance_weighted	8	0.00545539	0.00218193	0.0124101	(0.0012~0.0097)
linear_change_rate_cerebellum_GM	genus.Intestinimonas.id.2062	Simple_mode	8	0.00882295	0.00513021	0.129154	(-0.0012~0.0189)
linear_change_rate_cerebellum_GM	genus.Intestinimonas.id.2062	Weighted_mode	8	0.000689095	0.0052288	0.89886	(-0.0096~0.0109)
linear_change_rate_cerebellum_GM	genus.Oscillibacter.id.2063	MR_Egger	8	0.00744379	0.00885166	0.432607	(-0.0099~0.0248)
linear_change_rate_cerebellum_GM	genus.Oscillibacter.id.2063	Weighted_median	8	0.00557272	0.00327692	0.0890192	(-9e-04~0.012)
linear_change_rate_cerebellum_GM	genus.Oscillibacter.id.2063	Inverse_variance_weighted	8	0.00608276	0.00254312	0.0167635	(0.0011~0.0111)
linear_change_rate_cerebellum_GM	genus.Oscillibacter.id.2063	Simple_mode	8	0.00587193	0.00469146	0.250911	(-0.0033~0.0151)
linear_change_rate_cerebellum_GM	genus.Oscillibacter.id.2063	Weighted_mode	8	0.0055915	0.00483239	0.285191	(-0.0039~0.0151)
linear_change_rate_cerebellum_GM	genus.Oscillospira.id.2064	MR_Egger	8	-0.00463674	0.00945904	0.641406	(-0.0232~0.0139)
linear_change_rate_cerebellum_GM	genus.Oscillospira.id.2064	Weighted_median	8	-0.00530889	0.00322211	0.0994259	(-0.0116~0.001)
linear_change_rate_cerebellum_GM	genus.Oscillospira.id.2064	Inverse_variance_weighted	8	-0.00532602	0.00251635	0.0342965	(-0.0103~-4e-04)
linear_change_rate_cerebellum_GM	genus.Oscillospira.id.2064	Simple_mode	8	-0.00937571	0.0057074	0.144441	(-0.0206~0.0018)
linear_change_rate_cerebellum_GM	genus.Oscillospira.id.2064	Weighted_mode	8	-0.00996705	0.00621854	0.153014	(-0.0222~0.0022)
linear_change_rate_cerebellum_GM	genus.Parasutterella.id.2892	MR_Egger	8	0.00966036	0.00828598	0.287912	(-0.0066~0.0259)
linear_change_rate_cerebellum_GM	genus.Parasutterella.id.2892	Weighted_median	8	0.00591332	0.0031129	0.0574836	(-2e-04~0.012)
linear_change_rate_cerebellum_GM	genus.Parasutterella.id.2892	Inverse_variance_weighted	8	0.00463116	0.00226556	0.0409382	(2e-04~0.0091)
linear_change_rate_cerebellum_GM	genus.Parasutterella.id.2892	Simple_mode	8	0.00791603	0.00497889	0.155878	(-0.0018~0.0177)
linear_change_rate_cerebellum_GM	genus.Parasutterella.id.2892	Weighted_mode	8	0.00777813	0.0053002	0.185676	(-0.0026~0.0182)
linear_change_rate_cerebellum_GM	genus.Prevotella9.id.11183	MR_Egger	8	-0.00313831	0.00841187	0.721913	(-0.0196~0.0133)
linear_change_rate_cerebellum_GM	genus.Prevotella9.id.11183	Weighted_median	8	-0.00361087	0.003016	0.231215	(-0.0095~0.0023)
linear_change_rate_cerebellum_GM	genus.Prevotella9.id.11183	Inverse_variance_weighted	8	-0.00532897	0.00237855	0.0250629	(-0.01~-7e-04)
linear_change_rate_cerebellum_GM	genus.Prevotella9.id.11183	Simple_mode	8	-0.00323187	0.00463374	0.508007	(-0.0123~0.0059)
linear_change_rate_cerebellum_GM	genus.Prevotella9.id.11183	Weighted_mode	8	-0.00323187	0.00457979	0.503187	(-0.0122~0.0057)
linear_change_rate_cerebellum_GM	genus.unknowngenus.id.2001	MR_Egger	8	0.00948335	0.00835472	0.299639	(-0.0069~0.0259)
linear_change_rate_cerebellum_GM	genus.unknowngenus.id.2001	Weighted_median	8	0.00347375	0.00319867	0.27748	(-0.0028~0.0097)
linear_change_rate_cerebellum_GM	genus.unknowngenus.id.2001	Inverse_variance_weighted	8	0.00485484	0.00239155	0.0423569	(2e-04~0.0095)
linear_change_rate_cerebellum_GM	genus.unknowngenus.id.2001	Simple_mode	8	0.00408123	0.00489919	0.432321	(-0.0055~0.0137)
linear_change_rate_cerebellum_GM	genus.unknowngenus.id.2001	Weighted_mode	8	0.00368774	0.00464589	0.453396	(-0.0054~0.0128)
linear_change_rate_cerebellum_GM	genus.unknowngenus.id.2755	MR_Egger	8	0.0268318	0.00893643	0.0239303	(0.0093~0.0443)
linear_change_rate_cerebellum_GM	genus.unknowngenus.id.2755	Weighted_median	8	0.00743277	0.00344337	0.0308832	(7e-04~0.0142)
linear_change_rate_cerebellum_GM	genus.unknowngenus.id.2755	Inverse_variance_weighted	8	0.00614247	0.00309484	0.0471727	(1e-04~0.0122)
linear_change_rate_cerebellum_GM	genus.unknowngenus.id.2755	Simple_mode	8	0.00837199	0.0056741	0.183591	(-0.0027~0.0195)
linear_change_rate_cerebellum_GM	genus.unknowngenus.id.2755	Weighted_mode	8	0.00846079	0.00572388	0.182893	(-0.0028~0.0197)
linear_change_rate_cerebellum_GM	order.Rhodospirillales.id.2667	MR_Egger	8	0.0251236	0.00888912	0.0301026	(0.0077~0.0425)
linear_change_rate_cerebellum_GM	order.Rhodospirillales.id.2667	Weighted_median	8	0.00642403	0.003424	0.0606306	(-3e-04~0.0131)
linear_change_rate_cerebellum_GM	order.Rhodospirillales.id.2667	Inverse_variance_weighted	8	0.00634616	0.00302584	0.0359653	(4e-04~0.0123)
linear_change_rate_cerebellum_GM	order.Rhodospirillales.id.2667	Simple_mode	8	0.00789835	0.00560414	0.201567	(-0.0031~0.0189)
linear_change_rate_cerebellum_GM	order.Rhodospirillales.id.2667	Weighted_mode	8	0.00789835	0.00567294	0.206465	(-0.0032~0.019)
linear_change_rate_cerebellum_WM	family.BacteroidalesS24.7group.id.11173	MR_Egger	7	-0.0135143	0.0348547	0.714171	(-0.0818~0.0548)
linear_change_rate_cerebellum_WM	family.BacteroidalesS24.7group.id.11173	Weighted_median	7	-0.0167051	0.00915915	0.0681726	(-0.0347~0.0012)
linear_change_rate_cerebellum_WM	family.BacteroidalesS24.7group.id.11173	Inverse_variance_weighted	7	-0.0179348	0.00694818	0.00984529	(-0.0316~-0.0043)
linear_change_rate_cerebellum_WM	family.BacteroidalesS24.7group.id.11173	Simple_mode	7	-0.0159006	0.0136066	0.286891	(-0.0426~0.0108)
linear_change_rate_cerebellum_WM	family.BacteroidalesS24.7group.id.11173	Weighted_mode	7	-0.0166728	0.0126006	0.233965	(-0.0414~0.008)
linear_change_rate_cerebellum_WM	genus.Adlercreutzia.id.812	MR_Egger	7	0.0404416	0.0351476	0.301924	(-0.0284~0.1093)
linear_change_rate_cerebellum_WM	genus.Adlercreutzia.id.812	Weighted_median	7	0.0151831	0.00899029	0.0912505	(-0.0024~0.0328)
linear_change_rate_cerebellum_WM	genus.Adlercreutzia.id.812	Inverse_variance_weighted	7	0.0137095	0.00681083	0.0441255	(4e-04~0.0271)
linear_change_rate_cerebellum_WM	genus.Adlercreutzia.id.812	Simple_mode	7	0.0163746	0.0129845	0.254092	(-0.0091~0.0418)
linear_change_rate_cerebellum_WM	genus.Adlercreutzia.id.812	Weighted_mode	7	0.0158574	0.0118371	0.228873	(-0.0073~0.0391)
linear_change_rate_cerebellum_WM	genus.Allisonella.id.2174	MR_Egger	5	0.0248706	0.0939002	0.808271	(-0.1592~0.2089)
linear_change_rate_cerebellum_WM	genus.Allisonella.id.2174	Weighted_median	5	-0.0371323	0.0173213	0.0320541	(-0.0711~-0.0032)
linear_change_rate_cerebellum_WM	genus.Allisonella.id.2174	Inverse_variance_weighted	5	-0.0368478	0.01284	0.00410772	(-0.062~-0.0117)
linear_change_rate_cerebellum_WM	genus.Allisonella.id.2174	Simple_mode	5	-0.0356331	0.0236924	0.207023	(-0.0821~0.0108)
linear_change_rate_cerebellum_WM	genus.Allisonella.id.2174	Weighted_mode	5	-0.034878	0.0235079	0.212052	(-0.081~0.0112)
linear_change_rate_cerebellum_WM	genus.Anaerotruncus.id.2054	MR_Egger	7	0.0275697	0.0266201	0.347823	(-0.0246~0.0797)
linear_change_rate_cerebellum_WM	genus.Anaerotruncus.id.2054	Weighted_median	7	0.00976816	0.00677668	0.149461	(-0.0035~0.0231)
linear_change_rate_cerebellum_WM	genus.Anaerotruncus.id.2054	Inverse_variance_weighted	7	0.0118011	0.00497862	0.0177706	(0.002~0.0216)
linear_change_rate_cerebellum_WM	genus.Anaerotruncus.id.2054	Simple_mode	7	0.0112763	0.0100088	0.302926	(-0.0083~0.0309)
linear_change_rate_cerebellum_WM	genus.Anaerotruncus.id.2054	Weighted_mode	7	0.0115487	0.00942023	0.266151	(-0.0069~0.03)
linear_change_rate_cerebellum_WM	genus.Dorea.id.1997	MR_Egger	7	0.0360192	0.0235796	0.187158	(-0.0102~0.0822)
linear_change_rate_cerebellum_WM	genus.Dorea.id.1997	Weighted_median	7	0.00999592	0.00605484	0.0987598	(-0.0019~0.0219)
linear_change_rate_cerebellum_WM	genus.Dorea.id.1997	Inverse_variance_weighted	7	0.0104728	0.00467312	0.0250219	(0.0013~0.0196)
linear_change_rate_cerebellum_WM	genus.Dorea.id.1997	Simple_mode	7	0.0102927	0.00818273	0.255183	(-0.0057~0.0263)
linear_change_rate_cerebellum_WM	genus.Dorea.id.1997	Weighted_mode	7	0.00963598	0.00890404	0.320726	(-0.0078~0.0271)
linear_change_rate_cerebellum_WM	genus.unknowngenus.id.1000005479	MR_Egger	7	-0.0135143	0.0348547	0.714171	(-0.0818~0.0548)
linear_change_rate_cerebellum_WM	genus.unknowngenus.id.1000005479	Weighted_median	7	-0.0167051	0.00895786	0.0622027	(-0.0343~9e-04)
linear_change_rate_cerebellum_WM	genus.unknowngenus.id.1000005479	Inverse_variance_weighted	7	-0.0179348	0.00694818	0.00984529	(-0.0316~-0.0043)
linear_change_rate_cerebellum_WM	genus.unknowngenus.id.1000005479	Simple_mode	7	-0.0159006	0.0122763	0.242842	(-0.04~0.0082)
linear_change_rate_cerebellum_WM	genus.unknowngenus.id.1000005479	Weighted_mode	7	-0.0166728	0.0129172	0.244294	(-0.042~0.0086)
linear_change_rate_cortical_GM	class.Coriobacteriia.id.809	MR_Egger	10	-0.000241078	0.00094292	0.804655	(-0.0021~0.0016)
linear_change_rate_cortical_GM	class.Coriobacteriia.id.809	Weighted_median	10	0.000561395	0.0004063	0.167056	(-2e-04~0.0014)
linear_change_rate_cortical_GM	class.Coriobacteriia.id.809	Inverse_variance_weighted	10	0.000683663	0.0003053	0.0251353	(1e-04~0.0013)
linear_change_rate_cortical_GM	class.Coriobacteriia.id.809	Simple_mode	10	0.000313078	0.000652787	0.642951	(-0.001~0.0016)
linear_change_rate_cortical_GM	class.Coriobacteriia.id.809	Weighted_mode	10	0.000209563	0.000641656	0.75144	(-0.001~0.0015)
linear_change_rate_cortical_GM	family.Coriobacteriaceae.id.811	MR_Egger	10	-0.000241078	0.00094292	0.804655	(-0.0021~0.0016)
linear_change_rate_cortical_GM	family.Coriobacteriaceae.id.811	Weighted_median	10	0.000561395	0.000385169	0.144971	(-2e-04~0.0013)
linear_change_rate_cortical_GM	family.Coriobacteriaceae.id.811	Inverse_variance_weighted	10	0.000683663	0.0003053	0.0251353	(1e-04~0.0013)
linear_change_rate_cortical_GM	family.Coriobacteriaceae.id.811	Simple_mode	10	0.000313078	0.000659563	0.646325	(-0.001~0.0016)
linear_change_rate_cortical_GM	family.Coriobacteriaceae.id.811	Weighted_mode	10	0.000209563	0.000599734	0.734806	(-0.001~0.0014)
linear_change_rate_cortical_GM	genus.Gordonibacter.id.821	MR_Egger	8	0.00323329	0.00226852	0.203956	(-0.0012~0.0077)
linear_change_rate_cortical_GM	genus.Gordonibacter.id.821	Weighted_median	8	0.00175797	0.000893247	0.0490606	(0~0.0035)
linear_change_rate_cortical_GM	genus.Gordonibacter.id.821	Inverse_variance_weighted	8	0.00167472	0.000722636	0.0204758	(3e-04~0.0031)
linear_change_rate_cortical_GM	genus.Gordonibacter.id.821	Simple_mode	8	0.00188872	0.00137148	0.210891	(-8e-04~0.0046)
linear_change_rate_cortical_GM	genus.Gordonibacter.id.821	Weighted_mode	8	0.00173425	0.00123386	0.202655	(-7e-04~0.0042)
linear_change_rate_cortical_GM	genus.RuminococcaceaeUCG014.id.11371	MR_Egger	10	0.000668021	0.0010465	0.541092	(-0.0014~0.0027)
linear_change_rate_cortical_GM	genus.RuminococcaceaeUCG014.id.11371	Weighted_median	10	0.000569278	0.000450102	0.205952	(-3e-04~0.0015)
linear_change_rate_cortical_GM	genus.RuminococcaceaeUCG014.id.11371	Inverse_variance_weighted	10	0.000714502	0.000338231	0.0346465	(1e-04~0.0014)
linear_change_rate_cortical_GM	genus.RuminococcaceaeUCG014.id.11371	Simple_mode	10	0.000569805	0.000649571	0.403185	(-7e-04~0.0018)
linear_change_rate_cortical_GM	genus.RuminococcaceaeUCG014.id.11371	Weighted_mode	10	0.000520412	0.000651379	0.444897	(-8e-04~0.0018)
linear_change_rate_cortical_GM	order.Coriobacteriales.id.810	MR_Egger	10	-0.000241078	0.00094292	0.804655	(-0.0021~0.0016)
linear_change_rate_cortical_GM	order.Coriobacteriales.id.810	Weighted_median	10	0.000561395	0.000422125	0.183543	(-3e-04~0.0014)
linear_change_rate_cortical_GM	order.Coriobacteriales.id.810	Inverse_variance_weighted	10	0.000683663	0.0003053	0.0251353	(1e-04~0.0013)
linear_change_rate_cortical_GM	order.Coriobacteriales.id.810	Simple_mode	10	0.000313078	0.000600937	0.614954	(-9e-04~0.0015)
linear_change_rate_cortical_GM	order.Coriobacteriales.id.810	Weighted_mode	10	0.000209563	0.00059676	0.733542	(-0.001~0.0014)
linear_change_rate_hippocampus	class.Verrucomicrobiae.id.4029	MR_Egger	12	0.0477013	0.0604546	0.44839	(-0.0708~0.1662)
linear_change_rate_hippocampus	class.Verrucomicrobiae.id.4029	Weighted_median	12	-0.0411139	0.02474	0.0965456	(-0.0896~0.0074)
linear_change_rate_hippocampus	class.Verrucomicrobiae.id.4029	Inverse_variance_weighted	12	-0.0355628	0.0179922	0.0480908	(-0.0708~-3e-04)
linear_change_rate_hippocampus	class.Verrucomicrobiae.id.4029	Simple_mode	12	-0.0523156	0.0440216	0.259697	(-0.1386~0.034)
linear_change_rate_hippocampus	class.Verrucomicrobiae.id.4029	Weighted_mode	12	-0.0482609	0.0436558	0.292541	(-0.1338~0.0373)
linear_change_rate_hippocampus	family.Verrucomicrobiaceae.id.4036	MR_Egger	12	0.0476051	0.0604547	0.44928	(-0.0709~0.1661)
linear_change_rate_hippocampus	family.Verrucomicrobiaceae.id.4036	Weighted_median	12	-0.0413175	0.025041	0.0989434	(-0.0904~0.0078)
linear_change_rate_hippocampus	family.Verrucomicrobiaceae.id.4036	Inverse_variance_weighted	12	-0.0354896	0.0179923	0.0485531	(-0.0708~-2e-04)
linear_change_rate_hippocampus	family.Verrucomicrobiaceae.id.4036	Simple_mode	12	-0.0518844	0.0415407	0.23759	(-0.1333~0.0295)
linear_change_rate_hippocampus	family.Verrucomicrobiaceae.id.4036	Weighted_mode	12	-0.0484402	0.0409986	0.262315	(-0.1288~0.0319)
linear_change_rate_hippocampus	genus..Eubacteriumventriosumgroup.id.11341	MR_Egger	12	0.0502247	0.0599511	0.421736	(-0.0673~0.1677)
linear_change_rate_hippocampus	genus..Eubacteriumventriosumgroup.id.11341	Weighted_median	12	0.0204929	0.0236259	0.385727	(-0.0258~0.0668)
linear_change_rate_hippocampus	genus..Eubacteriumventriosumgroup.id.11341	Inverse_variance_weighted	12	0.0388776	0.0170165	0.0223309	(0.0055~0.0722)
linear_change_rate_hippocampus	genus..Eubacteriumventriosumgroup.id.11341	Simple_mode	12	-0.000625746	0.0426845	0.988566	(-0.0843~0.083)
linear_change_rate_hippocampus	genus..Eubacteriumventriosumgroup.id.11341	Weighted_mode	12	-0.00134806	0.0394076	0.973324	(-0.0786~0.0759)
linear_change_rate_hippocampus	genus.Akkermansia.id.4037	MR_Egger	12	0.047578	0.0604573	0.449548	(-0.0709~0.1661)
linear_change_rate_hippocampus	genus.Akkermansia.id.4037	Weighted_median	12	-0.041245	0.0246799	0.0946831	(-0.0896~0.0071)
linear_change_rate_hippocampus	genus.Akkermansia.id.4037	Inverse_variance_weighted	12	-0.0355581	0.017993	0.0481299	(-0.0708~-3e-04)
linear_change_rate_hippocampus	genus.Akkermansia.id.4037	Simple_mode	12	-0.0516769	0.0414108	0.237976	(-0.1328~0.0295)
linear_change_rate_hippocampus	genus.Akkermansia.id.4037	Weighted_mode	12	-0.0481923	0.0417972	0.273348	(-0.1301~0.0337)
linear_change_rate_hippocampus	genus.Alloprevotella.id.961	MR_Egger	5	-0.220539	0.319967	0.540188	(-0.8477~0.4066)
linear_change_rate_hippocampus	genus.Alloprevotella.id.961	Weighted_median	5	0.153398	0.0708264	0.0303237	(0.0146~0.2922)
linear_change_rate_hippocampus	genus.Alloprevotella.id.961	Inverse_variance_weighted	5	0.122463	0.0580166	0.0347868	(0.0088~0.2362)
linear_change_rate_hippocampus	genus.Alloprevotella.id.961	Simple_mode	5	0.171562	0.0969985	0.151668	(-0.0186~0.3617)
linear_change_rate_hippocampus	genus.Alloprevotella.id.961	Weighted_mode	5	0.169746	0.0974229	0.156405	(-0.0212~0.3607)
linear_change_rate_hippocampus	genus.Bilophila.id.3170	MR_Egger	12	-0.0990965	0.0662113	0.165358	(-0.2289~0.0307)
linear_change_rate_hippocampus	genus.Bilophila.id.3170	Weighted_median	12	-0.046575	0.0238506	0.0508456	(-0.0933~2e-04)
linear_change_rate_hippocampus	genus.Bilophila.id.3170	Inverse_variance_weighted	12	-0.0398781	0.0195399	0.0412647	(-0.0782~-0.0016)
linear_change_rate_hippocampus	genus.Bilophila.id.3170	Simple_mode	12	-0.0372485	0.0359287	0.322113	(-0.1077~0.0332)
linear_change_rate_hippocampus	genus.Bilophila.id.3170	Weighted_mode	12	-0.0423708	0.0338829	0.23706	(-0.1088~0.024)
linear_change_rate_hippocampus	genus.LachnospiraceaeNK4A136group.id.11319	MR_Egger	12	0.0403284	0.0517699	0.454023	(-0.0611~0.1418)
linear_change_rate_hippocampus	genus.LachnospiraceaeNK4A136group.id.11319	Weighted_median	12	0.0544191	0.0203852	0.0075955	(0.0145~0.0944)
linear_change_rate_hippocampus	genus.LachnospiraceaeNK4A136group.id.11319	Inverse_variance_weighted	12	0.0493686	0.0149644	0.00097005	(0.02~0.0787)
linear_change_rate_hippocampus	genus.LachnospiraceaeNK4A136group.id.11319	Simple_mode	12	0.0621312	0.0330369	0.0867396	(-0.0026~0.1269)
linear_change_rate_hippocampus	genus.LachnospiraceaeNK4A136group.id.11319	Weighted_mode	12	0.0595562	0.0338279	0.106049	(-0.0067~0.1259)
linear_change_rate_hippocampus	genus.Phascolarctobacterium.id.2168	MR_Egger	12	-0.0358872	0.0628697	0.580723	(-0.1591~0.0873)
linear_change_rate_hippocampus	genus.Phascolarctobacterium.id.2168	Weighted_median	12	0.0354865	0.0250161	0.156031	(-0.0135~0.0845)
linear_change_rate_hippocampus	genus.Phascolarctobacterium.id.2168	Inverse_variance_weighted	12	0.0402826	0.0186609	0.0308762	(0.0037~0.0769)
linear_change_rate_hippocampus	genus.Phascolarctobacterium.id.2168	Simple_mode	12	0.0369134	0.0410805	0.388132	(-0.0436~0.1174)
linear_change_rate_hippocampus	genus.Phascolarctobacterium.id.2168	Weighted_mode	12	0.0328395	0.0389083	0.416634	(-0.0434~0.1091)
linear_change_rate_hippocampus	genus.Prevotella7.id.11182	MR_Egger	12	0.00490921	0.111433	0.965728	(-0.2135~0.2233)
linear_change_rate_hippocampus	genus.Prevotella7.id.11182	Weighted_median	12	-0.0665762	0.0454335	0.142824	(-0.1556~0.0225)
linear_change_rate_hippocampus	genus.Prevotella7.id.11182	Inverse_variance_weighted	12	-0.0704127	0.0332136	0.0340064	(-0.1355~-0.0053)
linear_change_rate_hippocampus	genus.Prevotella7.id.11182	Simple_mode	12	-0.133586	0.0811556	0.127996	(-0.2927~0.0255)
linear_change_rate_hippocampus	genus.Prevotella7.id.11182	Weighted_mode	12	-0.0709492	0.0739187	0.357765	(-0.2158~0.0739)
linear_change_rate_hippocampus	order.Verrucomicrobiales.id.4030	MR_Egger	12	0.0477013	0.0604546	0.44839	(-0.0708~0.1662)
linear_change_rate_hippocampus	order.Verrucomicrobiales.id.4030	Weighted_median	12	-0.0411139	0.0240382	0.0872005	(-0.0882~0.006)
linear_change_rate_hippocampus	order.Verrucomicrobiales.id.4030	Inverse_variance_weighted	12	-0.0355628	0.0179922	0.0480908	(-0.0708~-3e-04)
linear_change_rate_hippocampus	order.Verrucomicrobiales.id.4030	Simple_mode	12	-0.0523156	0.0413494	0.231941	(-0.1334~0.0287)
linear_change_rate_hippocampus	order.Verrucomicrobiales.id.4030	Weighted_mode	12	-0.0482609	0.0419875	0.274764	(-0.1306~0.034)
linear_change_rate_lateral_ventricles	class.Gammaproteobacteria.id.3303	MR_Egger	7	-0.0285523	0.0180794	0.175109	(-0.064~0.0069)
linear_change_rate_lateral_ventricles	class.Gammaproteobacteria.id.3303	Weighted_median	7	-0.00468908	0.00418113	0.262081	(-0.0129~0.0035)
linear_change_rate_lateral_ventricles	class.Gammaproteobacteria.id.3303	Inverse_variance_weighted	7	-0.00646618	0.00327924	0.0486262	(-0.0129~0)
linear_change_rate_lateral_ventricles	class.Gammaproteobacteria.id.3303	Simple_mode	7	-0.00251438	0.00639319	0.707699	(-0.015~0.01)
linear_change_rate_lateral_ventricles	class.Gammaproteobacteria.id.3303	Weighted_mode	7	-0.00272166	0.00575319	0.652883	(-0.014~0.0086)
linear_change_rate_lateral_ventricles	family.Enterobacteriaceae.id.3469	MR_Egger	7	-0.0275389	0.0196832	0.220656	(-0.0661~0.011)
linear_change_rate_lateral_ventricles	family.Enterobacteriaceae.id.3469	Weighted_median	7	-0.0114367	0.00467259	0.0143806	(-0.0206~-0.0023)
linear_change_rate_lateral_ventricles	family.Enterobacteriaceae.id.3469	Inverse_variance_weighted	7	-0.0100381	0.00356498	0.00486653	(-0.017~-0.0031)
linear_change_rate_lateral_ventricles	family.Enterobacteriaceae.id.3469	Simple_mode	7	-0.0137217	0.00695376	0.0959143	(-0.0274~-1e-04)
linear_change_rate_lateral_ventricles	family.Enterobacteriaceae.id.3469	Weighted_mode	7	-0.0135929	0.00643773	0.079214	(-0.0262~-0.001)
linear_change_rate_lateral_ventricles	family.FamilyXIII.id.1957	MR_Egger	7	0.00412656	0.0209149	0.851361	(-0.0369~0.0451)
linear_change_rate_lateral_ventricles	family.FamilyXIII.id.1957	Weighted_median	7	0.00477356	0.00421903	0.257872	(-0.0035~0.013)
linear_change_rate_lateral_ventricles	family.FamilyXIII.id.1957	Inverse_variance_weighted	7	0.00832976	0.0034756	0.0165464	(0.0015~0.0151)
linear_change_rate_lateral_ventricles	family.FamilyXIII.id.1957	Simple_mode	7	0.00388984	0.00713311	0.605195	(-0.0101~0.0179)
linear_change_rate_lateral_ventricles	family.FamilyXIII.id.1957	Weighted_mode	7	0.00401531	0.00600532	0.528604	(-0.0078~0.0158)
linear_change_rate_lateral_ventricles	genus.Adlercreutzia.id.812	MR_Egger	7	0.00300133	0.025059	0.909329	(-0.0461~0.0521)
linear_change_rate_lateral_ventricles	genus.Adlercreutzia.id.812	Weighted_median	7	0.0127632	0.00600348	0.033506	(0.001~0.0245)
linear_change_rate_lateral_ventricles	genus.Adlercreutzia.id.812	Inverse_variance_weighted	7	0.0123373	0.00453168	0.00647964	(0.0035~0.0212)
linear_change_rate_lateral_ventricles	genus.Adlercreutzia.id.812	Simple_mode	7	0.0134018	0.00818696	0.152753	(-0.0026~0.0294)
linear_change_rate_lateral_ventricles	genus.Adlercreutzia.id.812	Weighted_mode	7	0.0130405	0.007986	0.153605	(-0.0026~0.0287)
linear_change_rate_lateral_ventricles	genus.Escherichia.Shigella.id.3504	MR_Egger	7	-0.023731	0.0209137	0.307947	(-0.0647~0.0173)
linear_change_rate_lateral_ventricles	genus.Escherichia.Shigella.id.3504	Weighted_median	7	-0.00551042	0.00502454	0.272772	(-0.0154~0.0043)
linear_change_rate_lateral_ventricles	genus.Escherichia.Shigella.id.3504	Inverse_variance_weighted	7	-0.0076105	0.00378807	0.0445298	(-0.015~-2e-04)
linear_change_rate_lateral_ventricles	genus.Escherichia.Shigella.id.3504	Simple_mode	7	-0.00480579	0.00672027	0.501401	(-0.018~0.0084)
linear_change_rate_lateral_ventricles	genus.Escherichia.Shigella.id.3504	Weighted_mode	7	-0.00480579	0.00672181	0.501495	(-0.018~0.0084)
linear_change_rate_lateral_ventricles	genus.Ruminiclostridium9.id.11357	MR_Egger	7	0.00119137	0.0187675	0.951844	(-0.0356~0.038)
linear_change_rate_lateral_ventricles	genus.Ruminiclostridium9.id.11357	Weighted_median	7	0.0106386	0.00439712	0.0155441	(0.002~0.0193)
linear_change_rate_lateral_ventricles	genus.Ruminiclostridium9.id.11357	Inverse_variance_weighted	7	0.00792651	0.00320454	0.0133788	(0.0016~0.0142)
linear_change_rate_lateral_ventricles	genus.Ruminiclostridium9.id.11357	Simple_mode	7	0.0135924	0.00663114	0.0862681	(6e-04~0.0266)
linear_change_rate_lateral_ventricles	genus.Ruminiclostridium9.id.11357	Weighted_mode	7	0.0135924	0.00729216	0.111608	(-7e-04~0.0279)
linear_change_rate_lateral_ventricles	genus.Sutterella.id.2896	MR_Egger	7	0.000241777	0.0241541	0.992401	(-0.0471~0.0476)
linear_change_rate_lateral_ventricles	genus.Sutterella.id.2896	Weighted_median	7	0.004893	0.00515999	0.342998	(-0.0052~0.015)
linear_change_rate_lateral_ventricles	genus.Sutterella.id.2896	Inverse_variance_weighted	7	0.00915842	0.00405875	0.0240417	(0.0012~0.0171)
linear_change_rate_lateral_ventricles	genus.Sutterella.id.2896	Simple_mode	7	0.00185562	0.00830581	0.830627	(-0.0144~0.0181)
linear_change_rate_lateral_ventricles	genus.Sutterella.id.2896	Weighted_mode	7	0.00223395	0.00693886	0.758414	(-0.0114~0.0158)
linear_change_rate_lateral_ventricles	genus.unknowngenus.id.2001	MR_Egger	7	0.00876762	0.0225511	0.713438	(-0.0354~0.053)
linear_change_rate_lateral_ventricles	genus.unknowngenus.id.2001	Weighted_median	7	0.00763592	0.00559673	0.172457	(-0.0033~0.0186)
linear_change_rate_lateral_ventricles	genus.unknowngenus.id.2001	Inverse_variance_weighted	7	0.00973699	0.00410653	0.0177352	(0.0017~0.0178)
linear_change_rate_lateral_ventricles	genus.unknowngenus.id.2001	Simple_mode	7	0.0044395	0.0082009	0.607769	(-0.0116~0.0205)
linear_change_rate_lateral_ventricles	genus.unknowngenus.id.2001	Weighted_mode	7	0.0044395	0.00809141	0.603035	(-0.0114~0.0203)
linear_change_rate_lateral_ventricles	genus.unknowngenus.id.959	MR_Egger	7	0.0757667	0.0326457	0.0679793	(0.0118~0.1398)
linear_change_rate_lateral_ventricles	genus.unknowngenus.id.959	Weighted_median	7	0.0210498	0.00814758	0.00977854	(0.0051~0.037)
linear_change_rate_lateral_ventricles	genus.unknowngenus.id.959	Inverse_variance_weighted	7	0.0161557	0.0059659	0.00676899	(0.0045~0.0278)
linear_change_rate_lateral_ventricles	genus.unknowngenus.id.959	Simple_mode	7	0.0211327	0.0120301	0.129493	(-0.0024~0.0447)
linear_change_rate_lateral_ventricles	genus.unknowngenus.id.959	Weighted_mode	7	0.0209589	0.0124913	0.144379	(-0.0035~0.0454)
linear_change_rate_lateral_ventricles	order.Enterobacteriales.id.3468	MR_Egger	7	-0.0275389	0.0196832	0.220656	(-0.0661~0.011)
linear_change_rate_lateral_ventricles	order.Enterobacteriales.id.3468	Weighted_median	7	-0.0114367	0.00458637	0.0126444	(-0.0204~-0.0024)
linear_change_rate_lateral_ventricles	order.Enterobacteriales.id.3468	Inverse_variance_weighted	7	-0.0100381	0.00356498	0.00486653	(-0.017~-0.0031)
linear_change_rate_lateral_ventricles	order.Enterobacteriales.id.3468	Simple_mode	7	-0.0137217	0.00665731	0.0849225	(-0.0268~-7e-04)
linear_change_rate_lateral_ventricles	order.Enterobacteriales.id.3468	Weighted_mode	7	-0.0135929	0.00676943	0.091409	(-0.0269~-3e-04)
linear_change_rate_mean_thickness	class.Verrucomicrobiae.id.4029	MR_Egger	5	0.0196111	0.357009	0.959647	(-0.6801~0.7193)
linear_change_rate_mean_thickness	class.Verrucomicrobiae.id.4029	Weighted_median	5	0.350991	0.139108	0.0116306	(0.0783~0.6236)
linear_change_rate_mean_thickness	class.Verrucomicrobiae.id.4029	Inverse_variance_weighted	5	0.298945	0.110717	0.00693199	(0.0819~0.5159)
linear_change_rate_mean_thickness	class.Verrucomicrobiae.id.4029	Simple_mode	5	0.42457	0.199845	0.100831	(0.0329~0.8163)
linear_change_rate_mean_thickness	class.Verrucomicrobiae.id.4029	Weighted_mode	5	0.429966	0.236663	0.143412	(-0.0339~0.8938)
linear_change_rate_mean_thickness	family.BacteroidalesS24.7group.id.11173	MR_Egger	5	-0.745085	0.435585	0.185693	(-1.5988~0.1087)
linear_change_rate_mean_thickness	family.BacteroidalesS24.7group.id.11173	Weighted_median	5	-0.340863	0.174343	0.050567	(-0.6826~8e-04)
linear_change_rate_mean_thickness	family.BacteroidalesS24.7group.id.11173	Inverse_variance_weighted	5	-0.292946	0.135511	0.0306342	(-0.5585~-0.0273)
linear_change_rate_mean_thickness	family.BacteroidalesS24.7group.id.11173	Simple_mode	5	-0.422848	0.241572	0.154943	(-0.8963~0.0506)
linear_change_rate_mean_thickness	family.BacteroidalesS24.7group.id.11173	Weighted_mode	5	-0.401099	0.231476	0.158166	(-0.8548~0.0526)
linear_change_rate_mean_thickness	family.FamilyXIII.id.1957	MR_Egger	5	-0.0162682	0.301157	0.960316	(-0.6065~0.574)
linear_change_rate_mean_thickness	family.FamilyXIII.id.1957	Weighted_median	5	0.224348	0.12094	0.0635912	(-0.0127~0.4614)
linear_change_rate_mean_thickness	family.FamilyXIII.id.1957	Inverse_variance_weighted	5	0.196148	0.0934515	0.0358231	(0.013~0.3793)
linear_change_rate_mean_thickness	family.FamilyXIII.id.1957	Simple_mode	5	0.266407	0.156672	0.164277	(-0.0407~0.5735)
linear_change_rate_mean_thickness	family.FamilyXIII.id.1957	Weighted_mode	5	0.263298	0.165602	0.187052	(-0.0613~0.5879)
linear_change_rate_mean_thickness	family.Oxalobacteraceae.id.2966	MR_Egger	5	0.380509	0.588606	0.564031	(-0.7732~1.5342)
linear_change_rate_mean_thickness	family.Oxalobacteraceae.id.2966	Weighted_median	5	0.544601	0.219309	0.0130189	(0.1148~0.9744)
linear_change_rate_mean_thickness	family.Oxalobacteraceae.id.2966	Inverse_variance_weighted	5	0.561932	0.167839	0.00081382	(0.233~0.8909)
linear_change_rate_mean_thickness	family.Oxalobacteraceae.id.2966	Simple_mode	5	0.667912	0.345351	0.125236	(-0.009~1.3448)
linear_change_rate_mean_thickness	family.Oxalobacteraceae.id.2966	Weighted_mode	5	0.339345	0.340878	0.375837	(-0.3288~1.0075)
linear_change_rate_mean_thickness	family.Verrucomicrobiaceae.id.4036	MR_Egger	5	0.0195463	0.357009	0.95978	(-0.6802~0.7193)
linear_change_rate_mean_thickness	family.Verrucomicrobiaceae.id.4036	Weighted_median	5	0.350954	0.139789	0.0120523	(0.077~0.6249)
linear_change_rate_mean_thickness	family.Verrucomicrobiaceae.id.4036	Inverse_variance_weighted	5	0.298924	0.110716	0.00693584	(0.0819~0.5159)
linear_change_rate_mean_thickness	family.Verrucomicrobiaceae.id.4036	Simple_mode	5	0.424413	0.202421	0.104042	(0.0277~0.8212)
linear_change_rate_mean_thickness	family.Verrucomicrobiaceae.id.4036	Weighted_mode	5	0.429808	0.226184	0.1302	(-0.0135~0.8731)
linear_change_rate_mean_thickness	family.Victivallaceae.id.2255	MR_Egger	5	0.621802	0.634686	0.399482	(-0.6222~1.8658)
linear_change_rate_mean_thickness	family.Victivallaceae.id.2255	Weighted_median	5	0.4323	0.255741	0.0909551	(-0.069~0.9336)
linear_change_rate_mean_thickness	family.Victivallaceae.id.2255	Inverse_variance_weighted	5	0.409251	0.196073	0.0368667	(0.0249~0.7936)
linear_change_rate_mean_thickness	family.Victivallaceae.id.2255	Simple_mode	5	0.466194	0.306637	0.203061	(-0.1348~1.0672)
linear_change_rate_mean_thickness	family.Victivallaceae.id.2255	Weighted_mode	5	0.469014	0.301812	0.195153	(-0.1225~1.0606)
linear_change_rate_mean_thickness	genus.Akkermansia.id.4037	MR_Egger	5	0.0169232	0.357024	0.965173	(-0.6828~0.7167)
linear_change_rate_mean_thickness	genus.Akkermansia.id.4037	Weighted_median	5	0.350724	0.143511	0.0145301	(0.0694~0.632)
linear_change_rate_mean_thickness	genus.Akkermansia.id.4037	Inverse_variance_weighted	5	0.298996	0.110721	0.00692487	(0.082~0.516)
linear_change_rate_mean_thickness	genus.Akkermansia.id.4037	Simple_mode	5	0.422197	0.204743	0.108196	(0.0209~0.8235)
linear_change_rate_mean_thickness	genus.Akkermansia.id.4037	Weighted_mode	5	0.427713	0.232192	0.139264	(-0.0274~0.8828)
linear_change_rate_mean_thickness	genus.Enterorhabdus.id.820	MR_Egger	5	-0.318382	0.445627	0.52652	(-1.1918~0.555)
linear_change_rate_mean_thickness	genus.Enterorhabdus.id.820	Weighted_median	5	0.319401	0.187682	0.0887895	(-0.0485~0.6873)
linear_change_rate_mean_thickness	genus.Enterorhabdus.id.820	Inverse_variance_weighted	5	0.340427	0.152611	0.0257019	(0.0413~0.6395)
linear_change_rate_mean_thickness	genus.Enterorhabdus.id.820	Simple_mode	5	0.394887	0.277871	0.228329	(-0.1497~0.9395)
linear_change_rate_mean_thickness	genus.Enterorhabdus.id.820	Weighted_mode	5	0.134621	0.285786	0.662141	(-0.4255~0.6948)
linear_change_rate_mean_thickness	genus.Lachnoclostridium.id.11308	MR_Egger	5	0.148918	0.291601	0.644773	(-0.4226~0.7205)
linear_change_rate_mean_thickness	genus.Lachnoclostridium.id.11308	Weighted_median	5	0.147688	0.113383	0.192727	(-0.0745~0.3699)
linear_change_rate_mean_thickness	genus.Lachnoclostridium.id.11308	Inverse_variance_weighted	5	0.184255	0.0905229	0.0418059	(0.0068~0.3617)
linear_change_rate_mean_thickness	genus.Lachnoclostridium.id.11308	Simple_mode	5	0.109356	0.151733	0.510956	(-0.188~0.4068)
linear_change_rate_mean_thickness	genus.Lachnoclostridium.id.11308	Weighted_mode	5	0.132461	0.145261	0.413415	(-0.1523~0.4172)
linear_change_rate_mean_thickness	genus.Oxalobacter.id.2978	MR_Egger	5	0.305108	0.570863	0.63009	(-0.8138~1.424)
linear_change_rate_mean_thickness	genus.Oxalobacter.id.2978	Weighted_median	5	0.470177	0.217395	0.0305586	(0.0441~0.8963)
linear_change_rate_mean_thickness	genus.Oxalobacter.id.2978	Inverse_variance_weighted	5	0.441134	0.176907	0.012646	(0.0944~0.7879)
linear_change_rate_mean_thickness	genus.Oxalobacter.id.2978	Simple_mode	5	0.490301	0.260503	0.132953	(-0.0203~1.0009)
linear_change_rate_mean_thickness	genus.Oxalobacter.id.2978	Weighted_mode	5	0.499241	0.280811	0.150059	(-0.0511~1.0496)
linear_change_rate_mean_thickness	genus.unknowngenus.id.1000005479	MR_Egger	5	-0.745085	0.435585	0.185693	(-1.5988~0.1087)
linear_change_rate_mean_thickness	genus.unknowngenus.id.1000005479	Weighted_median	5	-0.340863	0.174577	0.0508771	(-0.683~0.0013)
linear_change_rate_mean_thickness	genus.unknowngenus.id.1000005479	Inverse_variance_weighted	5	-0.292946	0.135511	0.0306342	(-0.5585~-0.0273)
linear_change_rate_mean_thickness	genus.unknowngenus.id.1000005479	Simple_mode	5	-0.422848	0.258571	0.17732	(-0.9296~0.084)
linear_change_rate_mean_thickness	genus.unknowngenus.id.1000005479	Weighted_mode	5	-0.401099	0.231945	0.158814	(-0.8557~0.0535)
linear_change_rate_mean_thickness	genus.Veillonella.id.2198	MR_Egger	5	-0.127331	0.405821	0.774253	(-0.9227~0.6681)
linear_change_rate_mean_thickness	genus.Veillonella.id.2198	Weighted_median	5	-0.267382	0.153407	0.0813413	(-0.5681~0.0333)
linear_change_rate_mean_thickness	genus.Veillonella.id.2198	Inverse_variance_weighted	5	-0.249914	0.126157	0.0475937	(-0.4972~-0.0026)
linear_change_rate_mean_thickness	genus.Veillonella.id.2198	Simple_mode	5	-0.26154	0.189428	0.239507	(-0.6328~0.1097)
linear_change_rate_mean_thickness	genus.Veillonella.id.2198	Weighted_mode	5	-0.264124	0.188959	0.234714	(-0.6345~0.1062)
linear_change_rate_mean_thickness	order.Verrucomicrobiales.id.4030	MR_Egger	5	0.0196111	0.357009	0.959647	(-0.6801~0.7193)
linear_change_rate_mean_thickness	order.Verrucomicrobiales.id.4030	Weighted_median	5	0.350991	0.139373	0.0117906	(0.0778~0.6242)
linear_change_rate_mean_thickness	order.Verrucomicrobiales.id.4030	Inverse_variance_weighted	5	0.298945	0.110717	0.00693199	(0.0819~0.5159)
linear_change_rate_mean_thickness	order.Verrucomicrobiales.id.4030	Simple_mode	5	0.42457	0.225919	0.133389	(-0.0182~0.8674)
linear_change_rate_mean_thickness	order.Verrucomicrobiales.id.4030	Weighted_mode	5	0.429966	0.222857	0.125911	(-0.0068~0.8668)
linear_change_rate_mean_thickness	phylum.Verrucomicrobia.id.3982	MR_Egger	5	-0.0870875	0.350278	0.8197	(-0.7736~0.5995)
linear_change_rate_mean_thickness	phylum.Verrucomicrobia.id.3982	Weighted_median	5	0.318448	0.140071	0.0229981	(0.0439~0.593)
linear_change_rate_mean_thickness	phylum.Verrucomicrobia.id.3982	Inverse_variance_weighted	5	0.315953	0.108605	0.00362369	(0.1031~0.5288)
linear_change_rate_mean_thickness	phylum.Verrucomicrobia.id.3982	Simple_mode	5	0.415027	0.221194	0.133851	(-0.0185~0.8486)
linear_change_rate_mean_thickness	phylum.Verrucomicrobia.id.3982	Weighted_mode	5	0.425202	0.244913	0.157548	(-0.0548~0.9052)
linear_change_rate_nucleus_accumbens	class.Bacteroidia.id.912	Inverse_variance_weighted	2	-0.235976	0.107094	0.0275635	(-0.4459~-0.0261)
linear_change_rate_nucleus_accumbens	class.Coriobacteriia.id.809	Inverse_variance_weighted	2	0.267452	0.109156	0.0142782	(0.0535~0.4814)
linear_change_rate_nucleus_accumbens	class.Negativicutes.id.2164	Inverse_variance_weighted	2	0.236916	0.107576	0.027643	(0.0261~0.4478)
linear_change_rate_nucleus_accumbens	family.ClostridialesvadinBB60group.id.11286	Inverse_variance_weighted	2	-0.288739	0.141191	0.0408529	(-0.5655~-0.012)
linear_change_rate_nucleus_accumbens	family.Coriobacteriaceae.id.811	Inverse_variance_weighted	2	0.267452	0.109156	0.0142782	(0.0535~0.4814)
linear_change_rate_nucleus_accumbens	family.Lactobacillaceae.id.1836	Inverse_variance_weighted	2	-0.554577	0.173156	0.00136118	(-0.894~-0.2152)
linear_change_rate_nucleus_accumbens	genus..Eubacteriumeligensgroup.id.14372	Inverse_variance_weighted	2	-0.28459	0.119265	0.0170236	(-0.5184~-0.0508)
linear_change_rate_nucleus_accumbens	genus.Butyricimonas.id.945	Inverse_variance_weighted	2	-0.349102	0.140351	0.0128698	(-0.6242~-0.074)
linear_change_rate_nucleus_accumbens	genus.Collinsella.id.815	Inverse_variance_weighted	2	0.248824	0.121272	0.040191	(0.0111~0.4865)
linear_change_rate_nucleus_accumbens	genus.Lactobacillus.id.1837	Inverse_variance_weighted	2	-0.597917	0.174401	0.000607138	(-0.9397~-0.2561)
linear_change_rate_nucleus_accumbens	genus.Oxalobacter.id.2978	Inverse_variance_weighted	2	-0.438051	0.213216	0.0399273	(-0.856~-0.0201)
linear_change_rate_putamen	class.Negativicutes.id.2164	MR_Egger	13	-0.0223291	0.046776	0.642448	(-0.114~0.0694)
linear_change_rate_putamen	class.Negativicutes.id.2164	Weighted_median	13	-0.0284138	0.014204	0.0454571	(-0.0563~-6e-04)
linear_change_rate_putamen	class.Negativicutes.id.2164	Inverse_variance_weighted	13	-0.0254954	0.0104244	0.0144552	(-0.0459~-0.0051)
linear_change_rate_putamen	class.Negativicutes.id.2164	Simple_mode	13	-0.0323217	0.0241579	0.20572	(-0.0797~0.015)
linear_change_rate_putamen	class.Negativicutes.id.2164	Weighted_mode	13	-0.0255194	0.0242676	0.313707	(-0.0731~0.022)
linear_change_rate_putamen	family.unknownfamily.id.1000006161	MR_Egger	13	0.0810171	0.104718	0.455431	(-0.1242~0.2863)
linear_change_rate_putamen	family.unknownfamily.id.1000006161	Weighted_median	13	0.0539881	0.0280435	0.0542097	(-0.001~0.109)
linear_change_rate_putamen	family.unknownfamily.id.1000006161	Inverse_variance_weighted	13	0.0482248	0.0225951	0.0328178	(0.0039~0.0925)
linear_change_rate_putamen	family.unknownfamily.id.1000006161	Simple_mode	13	0.0445644	0.0469736	0.361482	(-0.0475~0.1366)
linear_change_rate_putamen	family.unknownfamily.id.1000006161	Weighted_mode	13	0.0494296	0.0432558	0.275439	(-0.0354~0.1342)
linear_change_rate_putamen	genus.Coprobacter.id.949	MR_Egger	13	-0.021557	0.0764825	0.783287	(-0.1715~0.1283)
linear_change_rate_putamen	genus.Coprobacter.id.949	Weighted_median	13	0.0387544	0.0234006	0.0976964	(-0.0071~0.0846)
linear_change_rate_putamen	genus.Coprobacter.id.949	Inverse_variance_weighted	13	0.0378894	0.0171356	0.0270257	(0.0043~0.0715)
linear_change_rate_putamen	genus.Coprobacter.id.949	Simple_mode	13	0.0510655	0.0378892	0.20263	(-0.0232~0.1253)
linear_change_rate_putamen	genus.Coprobacter.id.949	Weighted_mode	13	0.0545659	0.0380446	0.17704	(-0.02~0.1291)
linear_change_rate_putamen	genus.LachnospiraceaeUCG008.id.11328	MR_Egger	13	0.0135388	0.0747583	0.859582	(-0.133~0.1601)
linear_change_rate_putamen	genus.LachnospiraceaeUCG008.id.11328	Weighted_median	13	0.034988	0.0226337	0.122144	(-0.0094~0.0793)
linear_change_rate_putamen	genus.LachnospiraceaeUCG008.id.11328	Inverse_variance_weighted	13	0.0327753	0.0167114	0.0498499	(0~0.0655)
linear_change_rate_putamen	genus.LachnospiraceaeUCG008.id.11328	Simple_mode	13	0.0343357	0.0355534	0.35323	(-0.0353~0.104)
linear_change_rate_putamen	genus.LachnospiraceaeUCG008.id.11328	Weighted_mode	13	0.03376	0.0318629	0.310215	(-0.0287~0.0962)
linear_change_rate_putamen	genus.unknowngenus.id.1000006162	MR_Egger	13	0.0810171	0.104718	0.455431	(-0.1242~0.2863)
linear_change_rate_putamen	genus.unknowngenus.id.1000006162	Weighted_median	13	0.0539881	0.0282138	0.0556794	(-0.0013~0.1093)
linear_change_rate_putamen	genus.unknowngenus.id.1000006162	Inverse_variance_weighted	13	0.0482248	0.0225951	0.0328178	(0.0039~0.0925)
linear_change_rate_putamen	genus.unknowngenus.id.1000006162	Simple_mode	13	0.0445644	0.0476701	0.368297	(-0.0489~0.138)
linear_change_rate_putamen	genus.unknowngenus.id.1000006162	Weighted_mode	13	0.0494296	0.0410698	0.251969	(-0.0311~0.1299)
linear_change_rate_putamen	order.NB1n.id.3953	MR_Egger	13	0.0810171	0.104718	0.455431	(-0.1242~0.2863)
linear_change_rate_putamen	order.NB1n.id.3953	Weighted_median	13	0.0539881	0.027988	0.0537339	(-9e-04~0.1088)
linear_change_rate_putamen	order.NB1n.id.3953	Inverse_variance_weighted	13	0.0482248	0.0225951	0.0328178	(0.0039~0.0925)
linear_change_rate_putamen	order.NB1n.id.3953	Simple_mode	13	0.0445644	0.0470762	0.362493	(-0.0477~0.1368)
linear_change_rate_putamen	order.NB1n.id.3953	Weighted_mode	13	0.0494296	0.0421314	0.263468	(-0.0331~0.132)
linear_change_rate_putamen	order.Selenomonadales.id.2165	MR_Egger	13	-0.0223291	0.046776	0.642448	(-0.114~0.0694)
linear_change_rate_putamen	order.Selenomonadales.id.2165	Weighted_median	13	-0.0284138	0.0152418	0.0622941	(-0.0583~0.0015)
linear_change_rate_putamen	order.Selenomonadales.id.2165	Inverse_variance_weighted	13	-0.0254954	0.0104244	0.0144552	(-0.0459~-0.0051)
linear_change_rate_putamen	order.Selenomonadales.id.2165	Simple_mode	13	-0.0323217	0.0234674	0.193566	(-0.0783~0.0137)
linear_change_rate_putamen	order.Selenomonadales.id.2165	Weighted_mode	13	-0.0255194	0.0223788	0.276395	(-0.0694~0.0183)
linear_change_rate_surface_area	family.Peptostreptococcaceae.id.2042	MR_Egger	14	0.0131489	0.0060731	0.0512411	(0.0012~0.0251)
linear_change_rate_surface_area	family.Peptostreptococcaceae.id.2042	Weighted_median	14	0.00437975	0.00247792	0.0771428	(-5e-04~0.0092)
linear_change_rate_surface_area	family.Peptostreptococcaceae.id.2042	Inverse_variance_weighted	14	0.00405442	0.00180131	0.024397	(5e-04~0.0076)
linear_change_rate_surface_area	family.Peptostreptococcaceae.id.2042	Simple_mode	14	0.0039179	0.00437468	0.386757	(-0.0047~0.0125)
linear_change_rate_surface_area	family.Peptostreptococcaceae.id.2042	Weighted_mode	14	0.00443509	0.00402438	0.290422	(-0.0035~0.0123)
linear_change_rate_surface_area	family.unknownfamily.id.1000006161	MR_Egger	14	-0.0135869	0.0107351	0.229657	(-0.0346~0.0075)
linear_change_rate_surface_area	family.unknownfamily.id.1000006161	Weighted_median	14	-0.010938	0.00445995	0.0141868	(-0.0197~-0.0022)
linear_change_rate_surface_area	family.unknownfamily.id.1000006161	Inverse_variance_weighted	14	-0.0101735	0.00319021	0.00142776	(-0.0164~-0.0039)
linear_change_rate_surface_area	family.unknownfamily.id.1000006161	Simple_mode	14	-0.0106409	0.00794633	0.203486	(-0.0262~0.0049)
linear_change_rate_surface_area	family.unknownfamily.id.1000006161	Weighted_mode	14	-0.0116015	0.00727768	0.134924	(-0.0259~0.0027)
linear_change_rate_surface_area	genus.Actinomyces.id.423	MR_Egger	14	0.00382825	0.0088535	0.673119	(-0.0135~0.0212)
linear_change_rate_surface_area	genus.Actinomyces.id.423	Weighted_median	14	0.00182701	0.00364863	0.616556	(-0.0053~0.009)
linear_change_rate_surface_area	genus.Actinomyces.id.423	Inverse_variance_weighted	14	0.00545456	0.00261485	0.0369788	(3e-04~0.0106)
linear_change_rate_surface_area	genus.Actinomyces.id.423	Simple_mode	14	-0.000861686	0.00611501	0.890098	(-0.0128~0.0111)
linear_change_rate_surface_area	genus.Actinomyces.id.423	Weighted_mode	14	-0.000447793	0.00584531	0.940102	(-0.0119~0.011)
linear_change_rate_surface_area	genus.Methanobrevibacter.id.123	MR_Egger	12	-0.0125418	0.0157531	0.444433	(-0.0434~0.0183)
linear_change_rate_surface_area	genus.Methanobrevibacter.id.123	Weighted_median	12	-0.00825523	0.00561934	0.141813	(-0.0193~0.0028)
linear_change_rate_surface_area	genus.Methanobrevibacter.id.123	Inverse_variance_weighted	12	-0.00871984	0.00415742	0.0359567	(-0.0169~-6e-04)
linear_change_rate_surface_area	genus.Methanobrevibacter.id.123	Simple_mode	12	-0.00692782	0.00865471	0.440386	(-0.0239~0.01)
linear_change_rate_surface_area	genus.Methanobrevibacter.id.123	Weighted_mode	12	-0.00764597	0.00784102	0.350455	(-0.023~0.0077)
linear_change_rate_surface_area	genus.unknowngenus.id.1000006162	MR_Egger	14	-0.0135869	0.0107351	0.229657	(-0.0346~0.0075)
linear_change_rate_surface_area	genus.unknowngenus.id.1000006162	Weighted_median	14	-0.010938	0.00442667	0.0134759	(-0.0196~-0.0023)
linear_change_rate_surface_area	genus.unknowngenus.id.1000006162	Inverse_variance_weighted	14	-0.0101735	0.00319021	0.00142776	(-0.0164~-0.0039)
linear_change_rate_surface_area	genus.unknowngenus.id.1000006162	Simple_mode	14	-0.0106409	0.0076387	0.186978	(-0.0256~0.0043)
linear_change_rate_surface_area	genus.unknowngenus.id.1000006162	Weighted_mode	14	-0.0116015	0.00735774	0.138863	(-0.026~0.0028)
linear_change_rate_surface_area	genus.unknowngenus.id.1868	MR_Egger	14	0.00345433	0.00759149	0.657213	(-0.0114~0.0183)
linear_change_rate_surface_area	genus.unknowngenus.id.1868	Weighted_median	14	0.00341503	0.00296867	0.249996	(-0.0024~0.0092)
linear_change_rate_surface_area	genus.unknowngenus.id.1868	Inverse_variance_weighted	14	0.00526071	0.00224366	0.0190426	(9e-04~0.0097)
linear_change_rate_surface_area	genus.unknowngenus.id.1868	Simple_mode	14	0.00191901	0.00517578	0.716783	(-0.0082~0.0121)
linear_change_rate_surface_area	genus.unknowngenus.id.1868	Weighted_mode	14	0.00136481	0.00483718	0.78227	(-0.0081~0.0108)
linear_change_rate_surface_area	order.NB1n.id.3953	MR_Egger	14	-0.0135869	0.0107351	0.229657	(-0.0346~0.0075)
linear_change_rate_surface_area	order.NB1n.id.3953	Weighted_median	14	-0.010938	0.00427767	0.0105578	(-0.0193~-0.0026)
linear_change_rate_surface_area	order.NB1n.id.3953	Inverse_variance_weighted	14	-0.0101735	0.00319021	0.00142776	(-0.0164~-0.0039)
linear_change_rate_surface_area	order.NB1n.id.3953	Simple_mode	14	-0.0106409	0.00769078	0.189783	(-0.0257~0.0044)
linear_change_rate_surface_area	order.NB1n.id.3953	Weighted_mode	14	-0.0116015	0.00704337	0.123474	(-0.0254~0.0022)
linear_change_rate_thalamus	class.Clostridia.id.1859	MR_Egger	4	0.0112385	0.13224	0.940014	(-0.248~0.2704)
linear_change_rate_thalamus	class.Clostridia.id.1859	Weighted_median	4	0.0408024	0.0241081	0.090555	(-0.0064~0.0881)
linear_change_rate_thalamus	class.Clostridia.id.1859	Inverse_variance_weighted	4	0.0405839	0.0195223	0.0376311	(0.0023~0.0788)
linear_change_rate_thalamus	class.Clostridia.id.1859	Simple_mode	4	0.0580887	0.0325926	0.172724	(-0.0058~0.122)
linear_change_rate_thalamus	class.Clostridia.id.1859	Weighted_mode	4	0.0558424	0.0332412	0.191565	(-0.0093~0.121)
linear_change_rate_thalamus	family.Rikenellaceae.id.967	MR_Egger	4	0.0208526	0.134684	0.891172	(-0.2431~0.2848)
linear_change_rate_thalamus	family.Rikenellaceae.id.967	Weighted_median	4	0.0469716	0.023681	0.0473095	(6e-04~0.0934)
linear_change_rate_thalamus	family.Rikenellaceae.id.967	Inverse_variance_weighted	4	0.0475133	0.0198853	0.0168772	(0.0085~0.0865)
linear_change_rate_thalamus	family.Rikenellaceae.id.967	Simple_mode	4	0.0560966	0.0340178	0.197701	(-0.0106~0.1228)
linear_change_rate_thalamus	family.Rikenellaceae.id.967	Weighted_mode	4	0.0563889	0.0337031	0.1929	(-0.0097~0.1224)
linear_change_rate_thalamus	genus.Alistipes.id.968	MR_Egger	4	-0.00448655	0.135084	0.976521	(-0.2693~0.2603)
linear_change_rate_thalamus	genus.Alistipes.id.968	Weighted_median	4	0.0532408	0.0247208	0.0312647	(0.0048~0.1017)
linear_change_rate_thalamus	genus.Alistipes.id.968	Inverse_variance_weighted	4	0.0485946	0.0199449	0.0148323	(0.0095~0.0877)
linear_change_rate_thalamus	genus.Alistipes.id.968	Simple_mode	4	0.061455	0.0316185	0.147186	(-5e-04~0.1234)
linear_change_rate_thalamus	genus.Alistipes.id.968	Weighted_mode	4	0.061455	0.0314149	0.145385	(-1e-04~0.123)
linear_change_rate_thalamus	genus.Anaerotruncus.id.2054	MR_Egger	4	-0.104474	0.139323	0.531542	(-0.3775~0.1686)
linear_change_rate_thalamus	genus.Anaerotruncus.id.2054	Weighted_median	4	0.0473144	0.0252112	0.060557	(-0.0021~0.0967)
linear_change_rate_thalamus	genus.Anaerotruncus.id.2054	Inverse_variance_weighted	4	0.0405346	0.0205608	0.0486723	(2e-04~0.0808)
linear_change_rate_thalamus	genus.Anaerotruncus.id.2054	Simple_mode	4	0.0495575	0.0336108	0.236807	(-0.0163~0.1154)
linear_change_rate_thalamus	genus.Anaerotruncus.id.2054	Weighted_mode	4	0.0489831	0.0356863	0.26349	(-0.021~0.1189)
linear_change_rate_thalamus	genus.Roseburia.id.2012	MR_Egger	4	-0.0346935	0.133902	0.81979	(-0.2971~0.2278)
linear_change_rate_thalamus	genus.Roseburia.id.2012	Weighted_median	4	-0.0393792	0.0254022	0.121087	(-0.0892~0.0104)
linear_change_rate_thalamus	genus.Roseburia.id.2012	Inverse_variance_weighted	4	-0.0433333	0.0197747	0.0284262	(-0.0821~-0.0046)
linear_change_rate_thalamus	genus.Roseburia.id.2012	Simple_mode	4	-0.0326442	0.0331956	0.397928	(-0.0977~0.0324)
linear_change_rate_thalamus	genus.Roseburia.id.2012	Weighted_mode	4	-0.031965	0.0332917	0.407811	(-0.0972~0.0333)
linear_change_rate_thalamus	genus.Ruminiclostridium6.id.11356	MR_Egger	4	0.403403	0.15559	0.122104	(0.0984~0.7084)
linear_change_rate_thalamus	genus.Ruminiclostridium6.id.11356	Weighted_median	4	0.0565243	0.0300825	0.0602475	(-0.0024~0.1155)
linear_change_rate_thalamus	genus.Ruminiclostridium6.id.11356	Inverse_variance_weighted	4	0.0655611	0.029118	0.02435	(0.0085~0.1226)
linear_change_rate_thalamus	genus.Ruminiclostridium6.id.11356	Simple_mode	4	0.0979046	0.0517462	0.154846	(-0.0035~0.1993)
linear_change_rate_thalamus	genus.Ruminiclostridium6.id.11356	Weighted_mode	4	0.0312617	0.0461673	0.546858	(-0.0592~0.1217)
linear_change_rate_thalamus	order.Clostridiales.id.1863	MR_Egger	4	0.00879616	0.132239	0.953017	(-0.2504~0.268)
linear_change_rate_thalamus	order.Clostridiales.id.1863	Weighted_median	4	0.0405157	0.0238409	0.0892398	(-0.0062~0.0872)
linear_change_rate_thalamus	order.Clostridiales.id.1863	Inverse_variance_weighted	4	0.0403064	0.0195222	0.038957	(0.002~0.0786)
linear_change_rate_thalamus	order.Clostridiales.id.1863	Simple_mode	4	0.058173	0.0337121	0.182883	(-0.0079~0.1242)
linear_change_rate_thalamus	order.Clostridiales.id.1863	Weighted_mode	4	0.0562528	0.0332411	0.189172	(-0.0089~0.1214)
linear_change_rate_total_brain	family.Lachnospiraceae.id.1987	MR_Egger	12	-0.000116268	0.000542594	0.834634	(-0.0012~9e-04)
linear_change_rate_total_brain	family.Lachnospiraceae.id.1987	Weighted_median	12	0.000493259	0.000285811	0.0843787	(-1e-04~0.0011)
linear_change_rate_total_brain	family.Lachnospiraceae.id.1987	Inverse_variance_weighted	12	0.000466272	0.000200898	0.0202901	(1e-04~9e-04)
linear_change_rate_total_brain	family.Lachnospiraceae.id.1987	Simple_mode	12	0.000608476	0.000480072	0.231163	(-3e-04~0.0015)
linear_change_rate_total_brain	family.Lachnospiraceae.id.1987	Weighted_mode	12	0.000466027	0.000448333	0.320897	(-4e-04~0.0013)
linear_change_rate_total_brain	family.Porphyromonadaceae.id.943	MR_Egger	12	-0.000923455	0.000547291	0.122435	(-0.002~1e-04)
linear_change_rate_total_brain	family.Porphyromonadaceae.id.943	Weighted_median	12	-0.000531975	0.0002704	0.049141	(-0.0011~0)
linear_change_rate_total_brain	family.Porphyromonadaceae.id.943	Inverse_variance_weighted	12	-0.000431789	0.000202647	0.0331097	(-8e-04~0)
linear_change_rate_total_brain	family.Porphyromonadaceae.id.943	Simple_mode	12	-0.000785385	0.000439104	0.10122	(-0.0016~1e-04)
linear_change_rate_total_brain	family.Porphyromonadaceae.id.943	Weighted_mode	12	-0.000720999	0.000455655	0.141879	(-0.0016~2e-04)
linear_change_rate_total_brain	genus..Eubacteriumcoprostanoligenesgroup.id.11375	MR_Egger	12	-9.07712e-05	0.00055748	0.8739	(-0.0012~0.001)
linear_change_rate_total_brain	genus..Eubacteriumcoprostanoligenesgroup.id.11375	Weighted_median	12	-0.000607788	0.000291292	0.0369313	(-0.0012~0)
linear_change_rate_total_brain	genus..Eubacteriumcoprostanoligenesgroup.id.11375	Inverse_variance_weighted	12	-0.000494693	0.000206317	0.0164967	(-9e-04~-1e-04)
linear_change_rate_total_brain	genus..Eubacteriumcoprostanoligenesgroup.id.11375	Simple_mode	12	-0.000795413	0.00046024	0.111871	(-0.0017~1e-04)
linear_change_rate_total_brain	genus..Eubacteriumcoprostanoligenesgroup.id.11375	Weighted_mode	12	-0.000692274	0.000417512	0.125512	(-0.0015~1e-04)
linear_change_rate_total_brain	genus.Barnesiella.id.944	MR_Egger	12	-0.000933403	0.000615887	0.160587	(-0.0021~3e-04)
linear_change_rate_total_brain	genus.Barnesiella.id.944	Weighted_median	12	-0.000323234	0.00031109	0.298788	(-9e-04~3e-04)
linear_change_rate_total_brain	genus.Barnesiella.id.944	Inverse_variance_weighted	12	-0.000506413	0.000227855	0.026248	(-0.001~-1e-04)
linear_change_rate_total_brain	genus.Barnesiella.id.944	Simple_mode	12	-0.000421328	0.000544877	0.455668	(-0.0015~6e-04)
linear_change_rate_total_brain	genus.Barnesiella.id.944	Weighted_mode	12	-0.000431935	0.000501361	0.407338	(-0.0014~6e-04)
linear_change_rate_total_brain	genus.Butyrivibrio.id.1993	MR_Egger	11	-0.000548264	0.00128985	0.680775	(-0.0031~0.002)
linear_change_rate_total_brain	genus.Butyrivibrio.id.1993	Weighted_median	11	-0.000846658	0.00064223	0.1874	(-0.0021~4e-04)
linear_change_rate_total_brain	genus.Butyrivibrio.id.1993	Inverse_variance_weighted	11	-0.00128258	0.0004779	0.00727955	(-0.0022~-3e-04)
linear_change_rate_total_brain	genus.Butyrivibrio.id.1993	Simple_mode	11	-0.000943754	0.00105232	0.390886	(-0.003~0.0011)
linear_change_rate_total_brain	genus.Butyrivibrio.id.1993	Weighted_mode	11	-0.000664051	0.000900255	0.477694	(-0.0024~0.0011)
linear_change_rate_total_brain	genus.Enterorhabdus.id.820	MR_Egger	12	0.00184185	0.000846014	0.0545129	(2e-04~0.0035)
linear_change_rate_total_brain	genus.Enterorhabdus.id.820	Weighted_median	12	0.000614662	0.00043345	0.156171	(-2e-04~0.0015)
linear_change_rate_total_brain	genus.Enterorhabdus.id.820	Inverse_variance_weighted	12	0.000650549	0.000312219	0.0371937	(0~0.0013)
linear_change_rate_total_brain	genus.Enterorhabdus.id.820	Simple_mode	12	0.000589792	0.000736641	0.440284	(-9e-04~0.002)
linear_change_rate_total_brain	genus.Enterorhabdus.id.820	Weighted_mode	12	0.000620801	0.000761767	0.432392	(-9e-04~0.0021)
linear_change_rate_total_brain	genus.LachnospiraceaeUCG001.id.11321	MR_Egger	12	0.00103216	0.000738142	0.192254	(-4e-04~0.0025)
linear_change_rate_total_brain	genus.LachnospiraceaeUCG001.id.11321	Weighted_median	12	0.000506766	0.00038404	0.186981	(-2e-04~0.0013)
linear_change_rate_total_brain	genus.LachnospiraceaeUCG001.id.11321	Inverse_variance_weighted	12	0.000529105	0.000269631	0.0497245	(0~0.0011)
linear_change_rate_total_brain	genus.LachnospiraceaeUCG001.id.11321	Simple_mode	12	3.75137e-05	0.000616626	0.95258	(-0.0012~0.0012)
linear_change_rate_total_brain	genus.LachnospiraceaeUCG001.id.11321	Weighted_mode	12	0.000363766	0.000577647	0.541725	(-8e-04~0.0015)
linear_change_rate_total_brain	genus.Slackia.id.825	MR_Egger	12	0.000815225	0.000941098	0.406658	(-0.001~0.0027)
linear_change_rate_total_brain	genus.Slackia.id.825	Weighted_median	12	0.000475726	0.000456483	0.29734	(-4e-04~0.0014)
linear_change_rate_total_brain	genus.Slackia.id.825	Inverse_variance_weighted	12	0.000708941	0.000347375	0.0412652	(0~0.0014)
linear_change_rate_total_brain	genus.Slackia.id.825	Simple_mode	12	-2.22497e-05	0.000886245	0.98042	(-0.0018~0.0017)
linear_change_rate_total_brain	genus.Slackia.id.825	Weighted_mode	12	-8.00746e-05	0.000908636	0.93136	(-0.0019~0.0017)

## Sheet: Table S8
Table S8. The causal effect of age-dependent quadratic change rate of brain structure across the lifespan on gut microbiota
Exposure	Outcome	Method	No. of SNPs	Beta	Se	P value	95% CI
quadratic_change_rate_amygdala	class.Gammaproteobacteria.id.3303	MR_Egger	3	-5.27462	2.66707	0.298035	(-10.5021~-0.0472)
quadratic_change_rate_amygdala	class.Gammaproteobacteria.id.3303	Weighted_median	3	-2.90205	1.34838	0.0313773	(-5.5449~-0.2592)
quadratic_change_rate_amygdala	class.Gammaproteobacteria.id.3303	Inverse_variance_weighted	3	-2.81733	1.23038	0.0220325	(-5.2289~-0.4058)
quadratic_change_rate_amygdala	class.Gammaproteobacteria.id.3303	Simple_mode	3	-3.01838	1.71055	0.219684	(-6.3711~0.3343)
quadratic_change_rate_amygdala	class.Gammaproteobacteria.id.3303	Weighted_mode	3	-2.9792	1.42505	0.171714	(-5.7723~-0.1861)
quadratic_change_rate_amygdala	family.Alcaligenaceae.id.2875	MR_Egger	3	-1.80757	2.27268	0.572257	(-6.262~2.6469)
quadratic_change_rate_amygdala	family.Alcaligenaceae.id.2875	Weighted_median	3	-1.79653	1.24659	0.149542	(-4.2399~0.6468)
quadratic_change_rate_amygdala	family.Alcaligenaceae.id.2875	Inverse_variance_weighted	3	-2.02338	1.03034	0.0495541	(-4.0429~-0.0039)
quadratic_change_rate_amygdala	family.Alcaligenaceae.id.2875	Simple_mode	3	-1.84252	1.4902	0.341802	(-4.7633~1.0783)
quadratic_change_rate_amygdala	family.Alcaligenaceae.id.2875	Weighted_mode	3	-1.43329	1.40143	0.413999	(-4.1801~1.3135)
quadratic_change_rate_amygdala	family.FamilyXI.id.1936	MR_Egger	3	-2.53299	5.34435	0.718234	(-13.0079~7.9419)
quadratic_change_rate_amygdala	family.FamilyXI.id.1936	Weighted_median	3	-5.38007	3.12261	0.0848997	(-11.5004~0.7403)
quadratic_change_rate_amygdala	family.FamilyXI.id.1936	Inverse_variance_weighted	3	-5.8517	2.40919	0.0151443	(-10.5737~-1.1297)
quadratic_change_rate_amygdala	family.FamilyXI.id.1936	Simple_mode	3	-5.65302	3.4871	0.24644	(-12.4877~1.1817)
quadratic_change_rate_amygdala	family.FamilyXI.id.1936	Weighted_mode	3	-5.2423	3.26051	0.249132	(-11.6329~1.1483)
quadratic_change_rate_amygdala	family.Porphyromonadaceae.id.943	MR_Egger	3	-3.15442	2.83425	0.465997	(-8.7095~2.4007)
quadratic_change_rate_amygdala	family.Porphyromonadaceae.id.943	Weighted_median	3	-1.99061	1.27682	0.118988	(-4.4932~0.512)
quadratic_change_rate_amygdala	family.Porphyromonadaceae.id.943	Inverse_variance_weighted	3	-2.2227	0.996156	0.0256631	(-4.1752~-0.2702)
quadratic_change_rate_amygdala	family.Porphyromonadaceae.id.943	Simple_mode	3	-0.894223	1.78689	0.666408	(-4.3965~2.6081)
quadratic_change_rate_amygdala	family.Porphyromonadaceae.id.943	Weighted_mode	3	-1.47258	1.38258	0.398396	(-4.1824~1.2373)
quadratic_change_rate_amygdala	genus.Parabacteroides.id.954	MR_Egger	3	-5.00501	2.24092	0.267998	(-9.3972~-0.6128)
quadratic_change_rate_amygdala	genus.Parabacteroides.id.954	Weighted_median	3	-2.70552	1.28011	0.0345584	(-5.2145~-0.1965)
quadratic_change_rate_amygdala	genus.Parabacteroides.id.954	Inverse_variance_weighted	3	-2.43636	1.08036	0.024124	(-4.5539~-0.3189)
quadratic_change_rate_amygdala	genus.Parabacteroides.id.954	Simple_mode	3	-2.98715	1.4626	0.177859	(-5.8538~-0.1205)
quadratic_change_rate_amygdala	genus.Parabacteroides.id.954	Weighted_mode	3	-2.79775	1.35701	0.175359	(-5.4575~-0.138)
quadratic_change_rate_amygdala	order.Bacillales.id.1674	MR_Egger	3	0.38233	5.24432	0.95367	(-9.8965~10.6612)
quadratic_change_rate_amygdala	order.Bacillales.id.1674	Weighted_median	3	-4.15561	2.88386	0.149588	(-9.808~1.4968)
quadratic_change_rate_amygdala	order.Bacillales.id.1674	Inverse_variance_weighted	3	-4.95018	2.37031	0.0367608	(-9.596~-0.3044)
quadratic_change_rate_amygdala	order.Bacillales.id.1674	Simple_mode	3	-4.15139	3.12555	0.315405	(-10.2775~1.9747)
quadratic_change_rate_amygdala	order.Bacillales.id.1674	Weighted_mode	3	-4.09342	2.6589	0.263558	(-9.3049~1.118)
quadratic_change_rate_amygdala	phylum.Proteobacteria.id.2375	MR_Egger	3	-3.74919	2.18121	0.335445	(-8.0244~0.526)
quadratic_change_rate_amygdala	phylum.Proteobacteria.id.2375	Weighted_median	3	-2.65171	1.19878	0.0269663	(-5.0013~-0.3021)
quadratic_change_rate_amygdala	phylum.Proteobacteria.id.2375	Inverse_variance_weighted	3	-2.73503	0.989493	0.00570847	(-4.6744~-0.7956)
quadratic_change_rate_amygdala	phylum.Proteobacteria.id.2375	Simple_mode	3	-1.97773	1.49133	0.315969	(-4.9007~0.9453)
quadratic_change_rate_amygdala	phylum.Proteobacteria.id.2375	Weighted_mode	3	-2.53111	1.39571	0.211432	(-5.2667~0.2045)
quadratic_change_rate_caudate	class.Clostridia.id.1859	MR_Egger	4	-0.54762	1.71982	0.780343	(-3.9185~2.8232)
quadratic_change_rate_caudate	class.Clostridia.id.1859	Weighted_median	4	-0.847729	0.574507	0.140058	(-1.9738~0.2783)
quadratic_change_rate_caudate	class.Clostridia.id.1859	Inverse_variance_weighted	4	-0.934976	0.43385	0.0311567	(-1.7853~-0.0846)
quadratic_change_rate_caudate	class.Clostridia.id.1859	Simple_mode	4	-0.839028	0.746784	0.34301	(-2.3027~0.6247)
quadratic_change_rate_caudate	class.Clostridia.id.1859	Weighted_mode	4	-0.8216	0.682164	0.314788	(-2.1586~0.5154)
quadratic_change_rate_caudate	class.Negativicutes.id.2164	MR_Egger	4	0.21279	1.71828	0.912766	(-3.155~3.5806)
quadratic_change_rate_caudate	class.Negativicutes.id.2164	Weighted_median	4	0.94955	0.53661	0.0768045	(-0.1022~2.0013)
quadratic_change_rate_caudate	class.Negativicutes.id.2164	Inverse_variance_weighted	4	0.898733	0.435734	0.0391534	(0.0447~1.7528)
quadratic_change_rate_caudate	class.Negativicutes.id.2164	Simple_mode	4	1.04984	0.718769	0.240256	(-0.359~2.4586)
quadratic_change_rate_caudate	class.Negativicutes.id.2164	Weighted_mode	4	0.985749	0.648916	0.226056	(-0.2861~2.2576)
quadratic_change_rate_caudate	family.Lachnospiraceae.id.1987	MR_Egger	4	-1.97119	1.91816	0.412155	(-5.7308~1.7884)
quadratic_change_rate_caudate	family.Lachnospiraceae.id.1987	Weighted_median	4	-1.20519	0.551623	0.0289036	(-2.2864~-0.124)
quadratic_change_rate_caudate	family.Lachnospiraceae.id.1987	Inverse_variance_weighted	4	-1.18184	0.433835	0.00644621	(-2.0322~-0.3315)
quadratic_change_rate_caudate	family.Lachnospiraceae.id.1987	Simple_mode	4	-1.63278	0.799524	0.133765	(-3.1998~-0.0657)
quadratic_change_rate_caudate	family.Lachnospiraceae.id.1987	Weighted_mode	4	-1.29551	0.69478	0.159097	(-2.6573~0.0663)
quadratic_change_rate_caudate	order.Clostridiales.id.1863	MR_Egger	4	-0.566453	1.73904	0.775552	(-3.975~2.8421)
quadratic_change_rate_caudate	order.Clostridiales.id.1863	Weighted_median	4	-0.852252	0.595737	0.152549	(-2.0199~0.3154)
quadratic_change_rate_caudate	order.Clostridiales.id.1863	Inverse_variance_weighted	4	-0.941224	0.43385	0.0300472	(-1.7916~-0.0909)
quadratic_change_rate_caudate	order.Clostridiales.id.1863	Simple_mode	4	-0.844624	0.775555	0.355791	(-2.3647~0.6755)
quadratic_change_rate_caudate	order.Clostridiales.id.1863	Weighted_mode	4	-0.827141	0.719717	0.333764	(-2.2378~0.5835)
quadratic_change_rate_caudate	order.Selenomonadales.id.2165	MR_Egger	4	0.21279	1.71828	0.912766	(-3.155~3.5806)
quadratic_change_rate_caudate	order.Selenomonadales.id.2165	Weighted_median	4	0.94955	0.531114	0.0738006	(-0.0914~1.9905)
quadratic_change_rate_caudate	order.Selenomonadales.id.2165	Inverse_variance_weighted	4	0.898733	0.435734	0.0391534	(0.0447~1.7528)
quadratic_change_rate_caudate	order.Selenomonadales.id.2165	Simple_mode	4	1.04984	0.700945	0.231126	(-0.324~2.4237)
quadratic_change_rate_caudate	order.Selenomonadales.id.2165	Weighted_mode	4	0.985749	0.686416	0.246499	(-0.3596~2.3311)
quadratic_change_rate_cerebellum_GM	class.Betaproteobacteria.id.2867	MR_Egger	6	-0.0823807	0.0918092	0.420283	(-0.2623~0.0976)
quadratic_change_rate_cerebellum_GM	class.Betaproteobacteria.id.2867	Weighted_median	6	-0.0802139	0.0585964	0.171024	(-0.1951~0.0346)
quadratic_change_rate_cerebellum_GM	class.Betaproteobacteria.id.2867	Inverse_variance_weighted	6	-0.0977503	0.0469773	0.0374525	(-0.1898~-0.0057)
quadratic_change_rate_cerebellum_GM	class.Betaproteobacteria.id.2867	Simple_mode	6	-0.0725179	0.0728996	0.365523	(-0.2154~0.0704)
[truncated: 427 more rows]

## Sheet: Table S9
Supplementary Table 9. The leave one out sensitivity analysis of gut microbiota on age-independent longitudinal changes in brain structure across the lifespans.
[truncated: 35,261 more rows]

[truncated: 5 more sheets: Table S10, Table S11, Table S12, Table S13, Table S14]
